# Supplementary material for: Dynamic Metabolome and Transcriptome Profiling Provide Molecular Insights into Floral Bud Differentiation in Michelia ‘Xin’
Source: Biology (Basel). 2025 Oct 10;14(10):1383. doi: 10.3390/biology14101383 (PMC12561709; doi:10.3390/biology14101383)
Supplement: Supplementary file 1 [file biology-14-01383-s001.zip]

Archive with 3 entries (2 files):
- biology-3894934-supplementary/
- biology-3894934-supplementary/Supplementary Figures.pdf
- biology-3894934-supplementary/Supplementary Tables.xlsx
