# Supplementary material for: Dynamic Metabolome and Transcriptome Profiling Provide Molecular Insights into Floral Bud Differentiation in Michelia ‘Xin’
Source: Biology (Basel). 2025 Oct 10;14(10):1383. doi: 10.3390/biology14101383 (PMC12561709; doi:10.3390/biology14101383)
Supplement: Supplementary file 1 [file biology-14-01383-s001.zip › biology-3894934-supplementary/Supplementary Tables.xlsx]

## Sheet: Table S1
	Table S1. List of all identified metabolites in developing floral buds.
#ID	name	T1-1	T1-2	T1-3	T2-1	T2-2	T2-3	T3-1	T3-2	T3-3	T4-1	T4-2	T4-3	T5-1	T5-2	T5-3	T1_vs_T2_log2FC	T1_vs_T2_Pvalue	T1_vs_T2_VIP	T1_vs_T2_(FC_1_Pvalue_0.05_VIP_1)_regulated	T1_vs_T3_log2FC	T1_vs_T3_Pvalue	T1_vs_T3_VIP	T1_vs_T3_(FC_1_Pvalue_0.05_VIP_1)_regulated	T1_vs_T4_log2FC	T1_vs_T4_Pvalue	T1_vs_T4_VIP	T1_vs_T4_(FC_1_Pvalue_0.05_VIP_1)_regulated	T1_vs_T5_log2FC	T1_vs_T5_Pvalue	T1_vs_T5_VIP	T1_vs_T5_(FC_1_Pvalue_0.05_VIP_1)_regulated	T2_vs_T3_log2FC	T2_vs_T3_Pvalue	T2_vs_T3_VIP	T2_vs_T3_(FC_1_Pvalue_0.05_VIP_1)_regulated	T2_vs_T4_log2FC	T2_vs_T4_Pvalue	T2_vs_T4_VIP	T2_vs_T4_(FC_1_Pvalue_0.05_VIP_1)_regulated	T2_vs_T5_log2FC	T2_vs_T5_Pvalue	T2_vs_T5_VIP	T2_vs_T5_(FC_1_Pvalue_0.05_VIP_1)_regulated	T3_vs_T4_log2FC	T3_vs_T4_Pvalue	T3_vs_T4_VIP	T3_vs_T4_(FC_1_Pvalue_0.05_VIP_1)_regulated	T3_vs_T5_log2FC
POS_t1237	((1S,2S,4aR,5R,8aR)-5-((4-hydroxy-5,6-dimethyl-2-oxo-2H-pyran-3-yl)methyl)-1,4a-dimethyl-6-methylene-1-(4-methylpent-3-enyl)decahydronaphthalen-2-yl) (R)-2-hydroxy-3-methylbutanoate	11569.4	10762.2	10914.2	3787.83	3338.44	3772.21	631.613	1124.07	565.915	1645.6	1426.57	465.468	933.203	1101.43	1253.08	-1.60904	6.9894e-05	1.11995	down	-3.83998	1.1801e-05	1.09905	down	-3.23231	6.02197e-05	1.10153	down	-3.33801	0.000143746	1.08437	down	-2.23094	0.000285921	1.21693	down	-1.62327	0.0117938	1.11894	down	-1.72897	0.000369843	1.1027	down	0.607671	0.390986	0.530324	unchanged	0.501968
POS_t1566	(-)-(1'S,3'R)-(2E,4E)-3'-hydroxy-gamma-ionylideneacetic acid	13115.6	13482.4	13381.1	13323.8	13410.9	13113.5	11569.3	10988.5	11127.5	15513	14438.4	15741.6	18291.4	18391.8	17838.8	-0.00472948	0.772463	0.172316	unchanged	-0.24713	0.00123557	1.08024	down	0.192725	0.034216	1.01326	up	0.447591	6.33834e-05	1.08213	up	-0.2424	0.00198282	1.21067	down	0.197455	0.0348546	1.08191	up	0.452321	0.000130502	1.10961	up	0.439855	0.00398813	1.15316	up	0.694721
NEG_t377	(-)-(2R,3S)-1-(4-beta-D-glucopyranosyloxybenzyl)-4-{4-[beta-D-glucopyranosyl-(1->6)-beta-D-glucopyranosyloxy]benzyl}-2-isobutyltartrate	26021.8	25337.1	24886.5	24195.5	25298.2	25278.3	24983.3	24252.1	25425.8	23823.6	24817.3	25916.9	27566.4	28277.2	27664.9	-0.0281528	0.3748	0.501936	unchanged	-0.0302905	0.329076	0.534555	unchanged	-0.0322897	0.472249	0.417977	unchanged	0.131274	0.00560441	1.03157	up	-0.0021377	0.944703	0.0454686	unchanged	-0.00413684	0.925326	0.0591575	unchanged	0.159427	0.00467701	1.06808	up	-0.00199913	0.963403	0.0291406	unchanged	0.161564
POS_t644	(-)-[(1S)-7¦Á-Acetyloxymethyl-1,4a¦Á,5,6,7,7a¦Á-hexahydro-7¦Â-hydroxy-1¦Á-(3-methyl-1-oxobutoxy)cyclopenta[c]pyran-4-yl]methyl 6-O-[[(E)-2-(4-hydroxyphenyl)ethenyl]carbonyl]-¦Â-D-glucopyranoside	32085.2	30952.4	30678.5	24745.2	24138.7	25296.9	28298.7	26714.9	28009.7	26311.5	24967	26127.8	18774.3	18794	18375.2	-0.337249	0.000392275	1.10786	down	-0.174779	0.00562495	1.03432	down	-0.275843	0.000835483	1.07965	down	-0.744326	0.000453754	1.0831	down	0.16247	0.0102979	1.14402	up	0.0614056	0.119728	0.830451	unchanged	-0.407078	0.000911686	1.10523	down	-0.101065	0.0448449	0.972632	unchanged	-0.569548
NEG_t1684	(-)-2-C-methyl-D-threo-1,4-lactone	19361.8	19303.8	19884.1	11860.9	11462.2	11878.2	11685.3	11184.6	11142.7	7587.59	7648.86	7877.55	11145.4	10734.3	11540.3	-0.734029	9.98138e-06	1.12136	down	-0.783589	5.70548e-06	1.09884	down	-1.34089	1.73115e-05	1.10519	down	-0.808946	1.4721e-05	1.08317	down	-0.0495599	0.151706	0.82265	unchanged	-0.606864	5.35573e-05	1.17065	down	-0.0749167	0.108598	0.824183	unchanged	-0.557304	0.000366634	1.17371	down	-0.0253569
NEG_q28	(-)-3-Dehydroshikimic Acid	2.39229e+06	3.45957e+06	3.39323e+06	7.34593e+06	7.43153e+06	6.88589e+06	1.08619e+07	1.11666e+07	9.74117e+06	1.04258e+07	1.13701e+07	9.02182e+06	9.94901e+06	1.2378e+07	1.05714e+07	1.2285	0.00196081	1.10438	up	1.7809	0.000230904	1.08917	up	1.737	0.00268478	1.08163	up	1.83126	0.00278571	1.06387	up	0.552398	0.00866521	1.18808	up	0.508503	0.0397871	1.06665	up	0.602758	0.030408	1.03361	up	-0.0438946	0.717998	0.227561	unchanged	0.0503599
NEG_t1360	(-)-3-hydroxy-1-(4-hydroxy-3-methoxyphenyl)-1-propanone 3-O-beta-D-glucopyranoside	41631.8	38350.6	36131.6	50462.5	48588.9	47385.7	54652.9	55294.9	54916	48862.7	49926.5	50161.4	41189.1	41168.9	39460.3	0.334739	0.0103483	1.05611	up	0.505732	0.00881865	1.07999	up	0.359292	0.016074	1.05897	up	0.0691882	0.358379	0.530689	unchanged	0.170993	0.0172477	1.18123	up	0.0245531	0.460345	0.461368	unchanged	-0.265551	0.0028526	1.07746	down	-0.14644	0.001623	1.16451	down	-0.436544
POS_t225	(-)-4,4',9'-trihydroxy-3',5'-dimethoxy-2,7'-cyclolignan 9-O-beta-D-glucopyranoside	288475	284815	274073	204733	211208	207947	251860	254210	260817	158142	156201	157797	104991	111231	105152	-0.441692	0.000927328	1.11443	down	-0.143963	0.0100765	1.02946	down	-0.843765	0.000988559	1.10316	down	-1.39873	6.54142e-05	1.08427	down	0.297728	0.000259777	1.22109	up	-0.402073	0.000537513	1.17091	down	-0.957035	3.7498e-06	1.11132	down	-0.699801	0.000439836	1.17863	down	-1.25476
NEG_t136	(-)-6-(3,3-dimethylallyl)-7-hydroxy-6''',6'''-dimethylchromeno-(4',3',2''',3''')-flavanone	81459.9	83602.7	79154	60807.3	63892.1	61061.3	51492.1	53240.8	50692.4	52797.5	54541.7	52428.4	45691.2	47018.8	44995	-0.394715	0.000391751	1.10807	down	-0.651939	0.000173662	1.09543	down	-0.612186	0.000314298	1.10011	down	-0.826581	0.000212859	1.08245	down	-0.257224	0.00165242	1.19688	down	-0.217471	0.0031914	1.13288	down	-0.431866	0.00050376	1.10165	down	0.0397529	0.221015	0.693984	unchanged	-0.174642
POS_t1085	(-)-6S,7S-alpha-Bisabolol	5767.9	5425.86	5238.84	3865.18	2057.48	2202.89	1632.73	2086.23	2006.84	1556.89	1653.77	1805.63	1638.84	1047.04	1261.45	-1.01602	0.033916	1.03063	down	-1.52101	7.37407e-05	1.09351	down	-1.71187	0.000286982	1.1014	down	-2.05761	6.21254e-05	1.07919	down	-0.504988	0.30005	0.686587	unchanged	-0.695844	0.214314	0.779341	unchanged	-1.04159	0.128795	0.840168	unchanged	-0.190856	0.230079	0.708955	unchanged	-0.536601
POS_t143	(-)-8'-O-beta-D-glucopyranosyl-12a-hydroxyamorphigenin	3331.12	3414.59	3445.16	4127.8	4258.75	4046	4771.26	5067.75	4951.46	4971	5090.74	5297.16	5190.27	5109.93	5256.89	0.286844	0.00154472	1.1037	up	0.537391	0.00102996	1.09299	up	0.591798	0.00118331	1.0983	up	0.610295	7.92692e-06	1.08388	up	0.250546	0.00257876	1.18984	up	0.304954	0.00194089	1.1438	up	0.323451	0.000327346	1.1016	up	0.0544071	0.215037	0.700448	unchanged	0.0729048
POS_t1367	(-)-8-oxotetrahydrothalifendine	6298.3	6307	6257.61	1035.45	1226.64	1205.91	594.463	541.795	636.857	10.0189	10.0189	10.0189	10.0189	10.0189	10.0189	-2.44337	5.8149e-05	1.12297	down	-3.41119	2.21144e-07	1.10089	down	-9.29365	5.8779e-06	1.10584	down	-9.29365	5.8779e-06	1.08587	down	-0.96782	0.00448701	1.1997	down	-6.85027	0.00278224	1.16791	down	-6.85027	0.00278224	1.10684	down	-5.88245	0.00223193	1.1752	down	-5.88245
NEG_t796	(-)-aculeatin A	40844.9	37945.8	37425.7	23136.6	19423.1	19743.2	13527.7	11795.9	11625.1	5969.96	5788.39	5876.74	2913.08	2736.51	2790.45	-0.899442	0.000377235	1.10601	down	-1.65322	0.000148123	1.09626	down	-2.72029	0.00102082	1.10353	down	-3.78342	0.000853696	1.08398	down	-0.753775	0.00812558	1.17534	down	-1.82085	0.00622733	1.15976	down	-2.88398	0.00428962	1.10338	down	-1.06708	0.00841849	1.15984	down	-2.1302
POS_q62	(-)-Asarinin	5602.37	1238.27	2837.33	2921.24	2246.44	2540.09	10.0189	2492.26	9587.88	1012.18	3090.92	2529.71	2472.9	10.0189	2530.92	-0.328389	0.65919	0.277101	unchanged	0.321058	0.815791	0.139747	unchanged	-0.545084	0.527404	0.372598	unchanged	-0.94879	0.373286	0.49403	unchanged	0.649447	0.661621	0.303103	unchanged	-0.216696	0.629107	0.311646	unchanged	-0.620401	0.393593	0.518207	unchanged	-0.866143	0.593952	0.349136	unchanged	-1.26985
NEG_q70	(-)-Aspartic Acid	2.70003e+06	2.71639e+06	2.79254e+06	2.47038e+06	2.44911e+06	2.55211e+06	2.35786e+06	2.22392e+06	2.5069e+06	2.33565e+06	2.29593e+06	2.11779e+06	2.09087e+06	2.21464e+06	5.53609e+06	-0.135781	0.0045317	1.06186	down	-0.21168	0.0334284	0.998874	unchanged	-0.282446	0.00941791	1.05945	down	0.261693	0.67725	0.254433	unchanged	-0.075899	0.254951	0.726166	unchanged	-0.146664	0.0512194	1.00057	unchanged	0.397475	0.556363	0.367598	unchanged	-0.0707654	0.346901	0.556826	unchanged	0.473374
POS_q74	(-)-Borneol	1.31329e+07	9.80046e+06	8.27243e+06	9.70556e+06	1.13113e+07	8.59498e+06	7.73217e+06	9.23653e+06	8775511	8.23832e+06	9.66853e+06	6.75842e+06	1.00448e+07	7.26803e+06	5.77591e+06	-0.0756403	0.766182	0.179871	unchanged	-0.277566	0.332073	0.570535	unchanged	-0.339332	0.275309	0.60627	unchanged	-0.434626	0.229521	0.62902	unchanged	-0.201926	0.245354	0.714909	unchanged	-0.263692	0.225924	0.683487	unchanged	-0.358986	0.227993	0.659341	unchanged	-0.0617663	0.730082	0.219452	unchanged	-0.15706
NEG_q85	(-)-Catechin	8.93469e+07	8.78698e+07	9.2546e+07	1.36076e+08	1.3681e+08	1.43922e+08	1.35836e+08	1.51149e+08	1.31394e+08	9.41669e+07	9.96956e+07	8.94283e+07	4.31444e+07	3.98187e+07	4.59384e+07	0.627691	0.000346322	1.11575	up	0.633121	0.0110958	1.06863	up	0.0705924	0.267121	0.627385	unchanged	-1.06542	4.79679e-05	1.08096	down	0.00543038	0.941263	0.049954	unchanged	-0.557098	0.000385017	1.15695	down	-1.69311	1.61527e-05	1.11074	down	-0.562529	0.0071976	1.1318	down	-1.69854
POS_t1379	(-)-deacetylumuravumbolide	2465.14	2572.26	2453.19	1927.32	1791.3	1967.25	1416.36	1461.37	1283.94	1630.64	1455.81	2023.86	1542.91	1649.32	1811.37	-0.397698	0.00123741	1.0977	down	-0.847916	0.000141637	1.0934	down	-0.551668	0.0365328	1.01439	down	-0.582112	0.00282415	1.06288	down	-0.450217	0.00251716	1.18164	down	-0.153969	0.373462	0.561487	unchanged	-0.184414	0.0823469	0.856044	unchanged	0.296248	0.193189	0.788317	unchanged	0.265803
NEG_t557	(-)-dehydrovomifoliol	1946.21	2482.93	2127.35	2909.07	2979.25	2805.43	3586.37	2871.28	3543.81	2896.59	2906.02	3034.77	3052.16	3875.97	4323.19	0.407053	0.0355948	1.01864	up	0.609215	0.019166	0.989436	unchanged	0.430694	0.0325208	1.01553	up	0.779097	0.0368582	0.964713	unchanged	0.202162	0.19621	0.834156	unchanged	0.0236406	0.516965	0.393282	unchanged	0.372044	0.146797	0.835	unchanged	-0.178521	0.233079	0.749771	unchanged	0.169882
POS_t1119	(-)-duryne D	192206	210578	216787	222980	231533	244057	267180	270031	264443	224249	231668	208182	239524	210441	205043	0.173135	0.0534963	0.908064	unchanged	0.371708	0.0115328	1.06837	up	0.100129	0.216786	0.653669	unchanged	0.0802443	0.421097	0.449078	unchanged	0.198573	0.0241359	1.15663	up	-0.073005	0.282835	0.619708	unchanged	-0.0928902	0.319605	0.564564	unchanged	-0.271578	0.0178806	1.12743	down	-0.291464
NEG_t262	(-)-Epiafzelechin 3-O-gallate	35193.7	34871.4	35784.2	36645.4	38153.5	36159.9	39475.6	40383.9	39263.4	21374.4	20313.7	21436.6	11538.4	11343.2	11356.9	0.0680111	0.0879989	0.889363	unchanged	0.170438	0.000708145	1.08026	up	-0.745737	1.33489e-05	1.10362	down	-1.62832	5.7441e-05	1.0856	down	0.102427	0.0262107	1.09878	up	-0.813748	9.74416e-05	1.16991	down	-1.69633	0.000485898	1.11177	down	-0.916175	3.20384e-06	1.17879	down	-1.79876
NEG_q168	(-)-Fucose	212034	182504	159396	83132.3	153806	118132	123651	129326	126710	94440.3	104048	105696	10.0189	10.0189	10.0189	-0.641611	0.0646899	0.890768	unchanged	-0.544904	0.0608395	0.973777	unchanged	-0.864768	0.0268531	1.03523	down	-14.1697	0.00673809	1.0714	down	0.0967072	0.726827	0.242372	unchanged	-0.223157	0.494506	0.445134	unchanged	-13.5281	0.0284567	1.05222	down	-0.319864	0.00879904	1.12825	down	-13.6248
POS_t1448	(-)-heptadeca-1,7t,9t-triene-11,13,15-triyn-6-ol	1537.12	1683.67	1614.99	1419.41	1575.52	1434.36	1392.65	1381.32	1317.24	1434.1	1690.34	1579.16	1619.28	1680.05	1644.38	-0.126674	0.108442	0.808747	unchanged	-0.241224	0.0129997	1.02567	down	-0.0399827	0.639735	0.276269	unchanged	0.0318448	0.496291	0.396517	unchanged	-0.11455	0.137684	0.88193	unchanged	0.0866911	0.371492	0.535184	unchanged	0.158519	0.0615526	0.947873	unchanged	0.201241	0.0994431	0.938727	unchanged	0.273069
NEG_q182	(-)-Hydroxycitric Acid Lactone	1.13811e+06	1.14775e+06	1.33325e+06	1.90585e+06	1.7486e+06	1.9535e+06	2.90093e+06	2.61408e+06	3.72208e+06	3.84634e+06	2.21075e+06	3.26497e+06	2.68728e+06	3.52849e+06	3.10352e+06	0.631838	0.00171631	1.08514	up	1.35181	0.0265043	1.03552	up	1.36502	0.0556436	0.985943	unchanged	1.36459	0.0117491	1.04986	up	0.719968	0.0632298	1.07602	unchanged	0.733178	0.120303	0.92614	unchanged	0.732749	0.0300773	1.03156	up	0.0132102	0.963825	0.0288509	unchanged	0.0127815
POS_q177	(-)-Isopulegol	1.05031e+07	9.09716e+06	9.222e+06	7.46635e+06	8.02526e+06	6.74264e+06	6.25071e+06	6.29878e+06	3.593e+06	9.14441e+06	4.31729e+06	6.73975e+06	2.87589e+06	6.81295e+06	3.41705e+06	-0.374402	0.0209231	0.992156	unchanged	-0.836323	0.0250859	0.995041	unchanged	-0.512727	0.166482	0.774497	unchanged	-1.13697	0.0385093	0.970984	unchanged	-0.461921	0.137992	0.891901	unchanged	-0.138325	0.679567	0.268692	unchanged	-0.762569	0.122393	0.849809	unchanged	0.323596	0.467055	0.446414	unchanged	-0.300648
POS_t1001	(-)-lepadin C	10920.4	10854.4	10789	9598.67	9503.36	9789.65	10635	10022.1	9927.61	10196.9	9694.15	9661.21	11727.8	10879.3	11002.1	-0.172616	0.00135152	1.11073	down	-0.0904599	0.0928305	0.909575	unchanged	-0.140002	0.0241848	1.04262	down	0.0455862	0.318065	0.592752	unchanged	0.0821563	0.112317	0.943635	unchanged	0.0326137	0.338812	0.582647	unchanged	0.218202	0.0194041	1.04944	up	-0.0495426	0.292109	0.615802	unchanged	0.136046
NEG_t800	(-)-nalanthalide	1163.86	1281.32	1048.82	432.786	224.914	368.638	148.76	172.143	10.0189	15057.2	13861.7	13671.3	10.0189	10.0189	10.0189	-1.76738	0.000860143	1.09678	down	-3.40032	0.000353507	1.08722	down	3.60757	0.000872488	1.10335	up	-6.86105	0.00336187	1.07863	down	-1.63294	0.0455541	1.01594	down	5.37494	0.000798084	1.17209	up	-5.09367	0.0325811	1.04381	down	7.00788	0.000823475	1.17821	up	-3.46073
NEG_t1213	(-)-penienone	1940.79	1874.5	1775.8	1305.47	1261.86	1402	1444.6	1506.79	1329.74	895.32	979.557	880.245	566.571	444.613	545.104	-0.494237	0.00113419	1.09366	down	-0.385137	0.00354739	1.04752	down	-1.02101	0.00021913	1.09789	down	-1.84502	3.85852e-05	1.08146	down	0.1091	0.195787	0.760123	unchanged	-0.526778	0.0019643	1.13791	down	-1.35078	0.00014402	1.1024	down	-0.635878	0.00254153	1.14862	down	-1.45988
NEG_t1456	(-)-Pisumionoside	14099.9	14350.2	13923.1	7761.71	7751.37	7767.82	5628.59	5680.34	5525.22	4165.5	4119.72	3765.46	3406.29	3406.4	3189.03	-0.864005	0.000371905	1.12245	down	-1.33176	3.86401e-05	1.10043	down	-1.81404	5.65771e-07	1.10517	down	-2.0829	2.42335e-06	1.0855	down	-0.467756	0.000395043	1.2314	down	-0.950031	0.00112217	1.17177	down	-1.2189	0.000253065	1.11241	down	-0.482275	0.00285844	1.16407	down	-0.751142
NEG_t606	(-)-steviamine	857.83	979.895	1209.71	990.84	985.524	1071.22	1066.11	922.941	931.025	996.428	814.754	734.163	627.3	865.521	970.624	6.8971e-05	0.999674	0.000243679	unchanged	-0.0615893	0.73425	0.202997	unchanged	-0.259735	0.269405	0.601678	unchanged	-0.306918	0.24992	0.605917	unchanged	-0.0616583	0.484999	0.450618	unchanged	-0.259804	0.152927	0.837131	unchanged	-0.306987	0.188993	0.755683	unchanged	-0.198146	0.253886	0.670992	unchanged	-0.245329
POS_q321	(-)-Syringaresinol 4-O-¦¢-D-Glucopyranosi	5.66771e+06	9.60563e+06	4.58106e+06	2.24107e+06	4.46985e+06	3.81089e+06	2.88136e+06	1.34115e+06	997076	2.17728e+06	2.03748e+06	2.36955e+06	994923	1.9217e+06	1.67692e+06	-0.916075	0.167433	0.767271	unchanged	-1.92745	0.0708922	0.914933	unchanged	-1.59236	0.100716	0.909603	unchanged	-2.11178	0.0750175	0.927078	unchanged	-1.01138	0.115915	0.873703	unchanged	-0.676282	0.183184	0.822944	unchanged	-1.19571	0.0797312	0.900863	unchanged	0.335095	0.515909	0.426316	unchanged	-0.184328
NEG_t1179	(¡À)-Acerogenin B	71336.2	70366.4	74100.2	95008.4	93676.4	95412.1	120993	130884	131018	131400	134963	135380	110598	111924	117493	0.39667	0.000483936	1.11674	up	0.827235	0.00156629	1.09235	up	0.896561	3.78981e-06	1.10421	up	0.655881	0.000387786	1.07872	up	0.430565	0.00871594	1.20761	up	0.499891	0.000211555	1.1716	up	0.259211	0.00929018	1.08384	up	0.069326	0.190312	0.782064	unchanged	-0.171354
NEG_q87	(¡À)-Catechin Hydrate	8.4961e+07	8.50131e+07	8.71371e+07	1.32641e+08	1.22956e+08	1.32495e+08	1.35101e+08	1.27815e+08	1.35509e+08	8.07675e+07	8.32362e+07	8.94407e+07	3.7318e+07	3.91365e+07	3.75202e+07	0.594006	0.00382717	1.11081	up	0.631915	0.00147811	1.09431	up	-0.0207234	0.68749	0.246004	unchanged	-1.17368	1.38023e-06	1.08508	down	0.0379092	0.447033	0.480831	unchanged	-0.614729	0.000506715	1.15518	down	-1.76768	0.000898845	1.11019	down	-0.652638	0.000177678	1.16762	down	-1.80559
NEG_q251	(¡À)-Naringenin	1.88275e+06	1.9387e+06	1.93957e+06	2.47343e+06	2.58762e+06	2.67977e+06	3.8996e+06	4.0707e+06	4.0579e+06	854637	957384	930340	320923	368874	368604	0.426164	0.00462146	1.10364	up	1.06203	0.000207258	1.09926	up	-1.0709	4.78494e-05	1.10303	down	-2.44444	5.04255e-07	1.08535	down	0.635862	6.4075e-05	1.22466	up	-1.49707	0.000146137	1.17063	down	-2.8706	0.000338258	1.1113	down	-2.13293	1.23377e-05	1.1795	down	-3.50646
POS_q343	(¡À)-Vasicine	2.31838e+06	1.88282e+06	6.161e+06	871297	3.20441e+06	3.06904e+06	917177	2.83308e+06	263161	575907	531747	2.01416e+06	1.87961e+06	536450	1.57437e+06	-0.536375	0.538166	0.366079	unchanged	-1.36843	0.264226	0.617204	unchanged	-1.73087	0.210862	0.709143	unchanged	-1.37671	0.254735	0.650678	unchanged	-0.832054	0.388557	0.53605	unchanged	-1.1945	0.221935	0.701824	unchanged	-0.840338	0.306348	0.58121	unchanged	-0.362446	0.763686	0.190063	unchanged	-0.00828429
POS_t1639	(¦ÁS,5R)-¦Á,2-Diamino-4,5-dihydro-1H-imidazole-5 Propanoic Acid	328.491	440.704	340.519	363.853	484.188	549.314	399.499	475.474	433.504	624.123	614.975	673.853	738.935	607.973	707.974	0.332512	0.224731	0.667196	unchanged	0.237701	0.202165	0.683741	unchanged	0.785612	0.00688143	1.05956	up	0.888868	0.00420647	1.02886	up	-0.0948102	0.652333	0.301895	unchanged	0.453101	0.0745948	0.977133	unchanged	0.556357	0.0353791	0.948947	unchanged	0.547911	0.00241034	1.1356	up	0.651167
POS_t1943	(+)(1R)-1r-methyl-4c-isopropyl-cyclohexen-(2)-ol-(1)	15520.8	16696.8	16155.4	10363.3	10709.8	10646.8	7219.71	7094.02	7242.05	9529.14	9714.51	9895.48	10965.4	10851.1	11164.6	-0.608816	0.00184634	1.11417	down	-1.16613	0.00121312	1.09773	down	-0.731243	0.00132571	1.09911	down	-0.55256	0.00262854	1.07581	down	-0.55731	0.000176712	1.22964	down	-0.122427	0.00459516	1.10878	down	0.0562559	0.0414192	0.925327	unchanged	0.434883	0.000375583	1.1756	up	0.613566
NEG_t110	(+)-(2E,4E,6E)-9-{(2S,3R)-3-hydroxy-4-[(3E,5E)-7-hydroxy-4-methyltetradeca-3,5-dienamido]-2-methylbutanamido}nona-2,4,6-trienoic acid	103814	105001	110364	68931.2	72978.1	70504.6	60427.3	58872	57468.8	54110.5	54487	52658.3	55340.7	55462	54863.7	-0.58749	0.000408881	1.11376	down	-0.852511	0.000418561	1.0963	down	-0.985018	0.000728568	1.10238	down	-0.946087	0.00143304	1.08251	down	-0.26502	0.00179781	1.1971	down	-0.397527	0.00123522	1.16095	down	-0.358597	0.00482667	1.10021	down	-0.132507	0.0105511	1.09811	down	-0.0935763
POS_t120	(+)-(2S,3R,6S,7S)-tremul-1(10)-ene-2,12-diol	115303	113109	114608	138425	137405	141109	186516	194023	192330	177167	175135	182729	136301	140556	139656	0.281545	0.000192226	1.11729	up	0.739914	0.000388271	1.09887	up	0.64133	0.000585451	1.10286	up	0.28007	0.000503236	1.07838	up	0.458369	0.000314959	1.22674	up	0.359786	0.000693933	1.16491	up	-0.00147418	0.937631	0.0463563	unchanged	-0.0985834	0.0171572	1.05189	down	-0.459843
POS_t381	(+)-(3S,4R,7S,8S,13R,14S,17R,18R,19R,21S)-25-norfern-5(10),9-(11)-diene-3,7,19,23,28-pentaol	44101.8	46090.7	45478.2	76471.4	75839.9	78144.1	90796.5	90449.9	87502.3	76723.3	71133.5	74285.1	62032.7	62157.5	64209.6	0.764378	5.0596e-06	1.12146	up	0.986148	2.89466e-05	1.09936	up	0.711372	0.00119567	1.09804	up	0.473687	5.57762e-05	1.08	up	0.22177	0.00105907	1.20957	up	-0.0530061	0.222917	0.72698	unchanged	-0.290691	0.000142292	1.10217	down	-0.274776	0.0024229	1.1458	down	-0.512461
POS_t1628	(+)-(9Z,11E,13S,15Z)-octadeca-9,11,15-trien-13-olide	349.201	412.79	462.63	236.271	310.603	449.363	618.837	602.442	548.458	695.478	638.737	661.166	823.383	734.591	818.169	-0.297774	0.358927	0.533383	unchanged	0.531199	0.0139279	1.01128	up	0.704329	0.00633936	1.06321	up	0.956286	0.000996088	1.05885	up	0.828974	0.0423054	1.09735	up	1.0021	0.0269203	1.09503	up	1.25406	0.00831799	1.0664	up	0.173129	0.0525151	0.959921	unchanged	0.425086
POS_t874	(+)-1(10),5-germacradien-4-ol	967.934	620.564	450.56	10.0189	288.253	157.389	194.855	10.0189	10.0189	10.0189	421.786	157.288	10.0189	10.0189	10.0189	-2.16187	0.0539359	0.940773	unchanged	-3.24622	0.0424188	0.968662	unchanged	-1.79134	0.070825	0.862088	unchanged	-6.08407	0.0479981	0.988499	unchanged	-1.08435	0.475195	0.453889	unchanged	0.370535	0.776189	0.17836	unchanged	-3.9222	0.219562	0.736506	unchanged	1.45488	0.42501	0.494149	unchanged	-2.83785
POS_t968	(+)-13-Hydroxy-docosansaeuremethylester	63658.4	61529.5	61398.7	15418.3	16039.5	16599.2	8969.42	9671.82	8536.68	3004.59	3186.35	3179.72	3425.48	3707.01	3824.37	-1.95703	2.0279e-05	1.12261	down	-2.77934	1.561e-05	1.10046	down	-4.31555	0.000140195	1.1055	down	-4.08994	0.000109139	1.08554	down	-0.822313	0.000127101	1.22117	down	-2.35853	0.000503042	1.17274	down	-2.13291	0.000223949	1.11111	down	-1.53621	0.00239907	1.17301	down	-1.3106
POS_t445	(+)-2-isopropenyl-2,3-dihydrobenzofuran-5-methanol	193250	194377	196680	365611	365504	359467	434361	447569	447700	448332	454826	462932	362809	363168	357213	0.900301	6.75101e-06	1.12289	up	1.18623	0.00016756	1.10023	up	1.22525	0.000127782	1.10524	up	0.890488	4.61765e-06	1.08552	up	0.285925	0.000719133	1.22341	up	0.324953	0.000374646	1.16837	up	-0.00981292	0.428593	0.448356	unchanged	0.0390275	0.11802	0.831971	unchanged	-0.295738
NEG_t623	(+)-4'-dedhydro-oxoepijuvabione	845078	849791	885631	1.18119e+06	1.21554e+06	1.21504e+06	1.06491e+06	1.07757e+06	1.07279e+06	1.19698e+06	1.18333e+06	1.26103e+06	424770	422898	434326	0.485055	4.04282e-05	1.11777	up	0.317289	0.00199277	1.09233	up	0.496817	0.000889843	1.09304	up	-1.00926	0.000403616	1.08385	down	-0.167765	0.00397387	1.21283	down	0.0117622	0.735931	0.214714	unchanged	-1.49432	6.20478e-05	1.11249	down	0.179528	0.0250274	1.11721	up	-1.32655
POS_t1459	(+)-5alpha-hydroxycarvone	15415.8	15787	15685	15914.6	15825.7	15556.2	16505	16861.2	17024.4	17895.7	18405.9	18890.8	20566.6	20616.8	20228	0.0125245	0.4276	0.453198	unchanged	0.103947	0.00474516	1.04737	up	0.235259	0.0051363	1.07947	up	0.389297	8.72477e-06	1.08338	up	0.0914221	0.00725932	1.15832	up	0.222735	0.00601826	1.14376	up	0.376772	9.81975e-06	1.11035	up	0.131313	0.0154704	1.09343	up	0.28535
NEG_t570	(+)-Acutiphycin	27987.6	28959	29195.6	11773.9	11371	11735.6	6428.26	6020.55	6290.95	12469.1	13059	12333.3	10633.7	10402.8	11059.8	-1.3043	0.000122584	1.12213	down	-2.20062	7.45744e-05	1.1003	down	-1.18599	1.98239e-05	1.10427	down	-1.42431	2.64791e-05	1.08473	down	-0.896316	7.06803e-06	1.22992	down	0.118307	0.0273278	1.04306	up	-0.120012	0.0208934	0.996104	unchanged	1.01462	0.000117224	1.17678	up	0.776304
NEG_q86	(+)-Catechin Hydrate	9.32875e+07	8.81996e+07	9.14403e+07	1.35798e+08	1.32176e+08	1.34603e+08	1.40418e+08	1.39764e+08	1.42862e+08	8.65384e+07	9.49178e+07	9.4285e+07	4.59152e+07	4.19808e+07	5.00389e+07	0.560749	4.20383e-05	1.1193	up	0.632293	3.80059e-05	1.09824	up	0.0147975	0.779743	0.166657	unchanged	-0.98453	0.00023931	1.0778	down	0.0715447	0.00899682	1.13749	up	-0.545951	0.00141936	1.16356	down	-1.54528	9.03621e-05	1.11114	down	-0.617496	0.00120493	1.17257	down	-1.61682
POS_t998	(+)-clavaminol H	10.0189	10.0189	10.0189	212.068	417.088	10.0189	574.565	1126.19	450.382	1035.61	1101.94	888.77	1516.67	1580.53	1393.97	4.41045	0.226162	0.734327	unchanged	6.16127	0.0765171	0.949292	unchanged	6.65373	0.0039531	1.09715	up	7.22326	0.00135246	1.08296	up	1.75082	0.120491	0.895016	unchanged	2.24328	0.00888399	1.11354	up	2.81281	0.00279383	1.09098	up	0.492464	0.29329	0.658276	unchanged	1.06199
NEG_t1588	(+)-Dihydrosarkomycin	13772.5	13990.7	14229.2	13158.4	13308	13631	23148.2	23410.4	23693.4	22953	25303.5	23932.2	21305	21599	21885.1	-0.06662	0.0303326	0.959914	unchanged	0.742408	1.87582e-06	1.09991	up	0.781644	0.00350065	1.09546	up	0.62562	6.23592e-06	1.08418	up	0.809028	1.34571e-06	1.23145	up	0.848264	0.00297949	1.16464	up	0.69224	4.06404e-06	1.11145	up	0.0392355	0.445376	0.49457	unchanged	-0.116789
POS_q156	(+)-Glaucarubinone	747136	310908	402953	653388	315604	264643	629618	84282.4	184252	898651	736837	1.01493e+06	129100	638376	635301	-0.244037	0.695958	0.231024	unchanged	-0.701921	0.432212	0.442325	unchanged	0.859265	0.0762312	0.870562	unchanged	-0.0586669	0.932683	0.0489703	unchanged	-0.457884	0.620758	0.321007	unchanged	1.1033	0.0392527	0.998418	unchanged	0.18537	0.801602	0.148988	unchanged	1.56119	0.0546283	0.995708	unchanged	0.643254
POS_q184	(+)-Kavain	1.44106e+06	1.21857e+06	1.35013e+06	1.24149e+06	1.34234e+06	1.18715e+06	1.17044e+06	1.16352e+06	1.09011e+06	1.83796e+06	1.69608e+06	1.72076e+06	1.79195e+06	1.97247e+06	1.76806e+06	-0.0885752	0.376568	0.505401	unchanged	-0.227806	0.0787837	0.896821	unchanged	0.390121	0.00855851	1.03515	up	0.46441	0.00512407	1.0218	up	-0.139231	0.109144	0.914565	unchanged	0.478696	0.00143987	1.13794	up	0.552985	0.00263343	1.07483	up	0.617927	0.000858179	1.16446	up	0.692216
NEG_t461	(+)-Kuwanon H	64638.1	64848.9	63985.1	37665.7	38665.3	40572.3	30436.6	32205.5	31296.8	20383.6	20289.1	21354.2	17373.6	17911	17920.2	-0.72681	0.000458463	1.12057	down	-1.04233	1.24125e-05	1.1003	down	-1.64116	1.37758e-07	1.10564	down	-1.8625	6.98197e-08	1.08579	down	-0.315521	0.00332908	1.19293	down	-0.914348	0.000618175	1.16855	down	-1.13569	0.0010706	1.10927	down	-0.598828	0.000166339	1.17271	down	-0.820166
POS_t2009	(+)-Lariciresinol 4'-O-beta-D-Glucopyranosyl-(1->3)-beta-D-glucopyranoside	185636	183806	187679	89612	90218.6	91110.7	88518.6	84159.8	84214.5	56036.8	58463.2	55404	56133.4	57401.3	56240.8	-1.04001	1.83805e-05	1.12294	down	-1.11682	1.32595e-06	1.10023	down	-1.71327	1.49069e-07	1.10557	down	-1.71436	1.09414e-05	1.0857	down	-0.0768138	0.0727944	1.03611	unchanged	-0.67326	9.69262e-05	1.17225	down	-0.674353	6.15089e-07	1.11232	down	-0.596447	0.000205193	1.17227	down	-0.597539
POS_t269	(+)-lyoniresinol 9'-O-beta-D-glucopyranosyl-(14)-beta-D-glucopyranoside	94550.7	94155.8	92838.9	95830.1	93830.7	94551.2	119024	116539	118566	73106.3	71822.4	71879	48879	50418.5	49346.3	0.0135998	0.319356	0.555678	unchanged	0.330906	3.67844e-05	1.09777	up	-0.376951	8.07025e-06	1.10375	down	-0.921508	4.27028e-07	1.08536	down	0.317306	2.96049e-05	1.22834	up	-0.390551	1.53322e-05	1.17205	down	-0.935108	8.60003e-07	1.11241	down	-0.707857	1.10691e-05	1.17962	down	-1.25241
NEG_t982	(+-)-Lythranidine	3559.73	3356.23	3649.49	3069.19	2645.74	3323.67	2612.66	3367.33	2676.26	3009.35	3274.1	4532.33	3900.77	3473.8	5464.14	-0.225184	0.107805	0.856509	unchanged	-0.287539	0.106029	0.856778	unchanged	0.0337839	0.876508	0.0962955	unchanged	0.281145	0.336527	0.572104	unchanged	-0.0623548	0.704826	0.246366	unchanged	0.258968	0.337908	0.590158	unchanged	0.50633	0.162142	0.785079	unchanged	0.321323	0.266599	0.664562	unchanged	0.568685
POS_t2054	(+)-Macrosphelide B	2993.78	3007.57	3072.8	1705.63	1698.86	1648.82	1621.3	1545.17	1609.55	1112.99	1050.8	1061.22	900.054	858.112	807.812	-0.844532	3.79017e-06	1.12216	down	-0.92595	1.90603e-06	1.09972	down	-1.49246	7.23284e-07	1.10529	down	-1.82225	5.06974e-07	1.08528	down	-0.0814181	0.0393417	1.03716	down	-0.647927	2.13526e-05	1.17011	down	-0.977721	4.04381e-05	1.10968	down	-0.566508	9.42916e-05	1.17233	down	-0.896303
POS_t834	(+)-Magydardienediol	3378.78	3363.46	3349.5	10126.7	9889	10485.2	10496.5	10002.6	10102.3	12002.6	10868.1	12357.4	9937.48	9793.28	8986.49	1.59568	0.000631262	1.12184	up	1.60042	0.000468598	1.09989	up	1.80355	0.00285267	1.09956	up	1.50874	0.0022481	1.08099	up	0.00474476	0.891251	0.0897294	unchanged	0.207877	0.057747	1.0022	unchanged	-0.0869356	0.174865	0.729037	unchanged	0.203132	0.0630569	1.00584	unchanged	-0.0916804
NEG_t243	(+)-pinoresinol 4-O-[6''-O-galloyl]-beta-D-glucopyranoside	50725.3	49520.9	49499	30250	33187.8	31411.6	33169.4	34272.2	32865.2	21542.6	21414.2	21753.6	19437.4	19240	18899.4	-0.658799	0.000405771	1.11734	down	-0.57809	9.95674e-06	1.09816	down	-1.21044	9.35339e-05	1.10537	down	-1.37895	2.5223e-05	1.08545	down	0.0807087	0.154754	0.85008	unchanged	-0.551642	0.0065771	1.15759	down	-0.720154	0.00370511	1.10229	down	-0.632351	0.000780416	1.17728	down	-0.800862
POS_q281	(+)-Pinoresinol-¦¢-D-Glucoside; (+)-Pinor	54131.5	39641	42861.1	57398	38575.8	74464.3	60086	60221	55279.2	11590.7	24200.3	52280	63788.6	46105.2	45467.4	0.318936	0.398018	0.502805	unchanged	0.361867	0.0838774	0.89284	unchanged	-0.633575	0.31024	0.590836	unchanged	0.185314	0.452629	0.420172	unchanged	0.0429315	0.884475	0.100555	unchanged	-0.95251	0.160346	0.768095	unchanged	-0.133622	0.701328	0.228477	unchanged	-0.995442	0.133667	0.907498	unchanged	-0.176553
POS_t319	(+-)-prenylsolanone	194758	202745	207486	124113	120284	118489	190085	193303	189523	166731	167878	167332	185409	184733	185612	-0.737389	0.00045735	1.11764	down	-0.0785968	0.091123	0.889708	unchanged	-0.269391	0.0110126	1.08069	down	-0.122461	0.046939	0.988838	unchanged	0.658792	1.12794e-05	1.23045	up	0.467998	0.000873544	1.17131	up	0.614927	0.000502529	1.11149	up	-0.190794	0.00130677	1.17424	down	-0.0438647
POS_t1385	(+)-protopraesorediosic acid	6656.81	6993.48	7690.81	3742.73	3904.75	3507.95	3193.58	3044.73	3551.74	3978.73	4307.13	3769.38	2156.42	2089.96	2149.46	-0.935888	0.00364254	1.1032	down	-1.12425	0.00166151	1.08422	down	-0.823975	0.0029041	1.07977	down	-1.73843	0.00358223	1.07782	down	-0.188357	0.078584	0.947306	unchanged	0.111914	0.203733	0.717485	unchanged	-0.802543	0.00416656	1.10109	down	0.30027	0.0254607	1.02343	up	-0.614186
POS_t1704	(+)-Sch 725680	56217.5	55506.7	54675.3	36415	36895.8	36601.3	30485.1	30287.5	31454.2	23904.5	23440.9	23497.7	24384.7	25017.9	24309.3	-0.598302	0.00019149	1.12192	down	-0.851394	2.71084e-06	1.09978	down	-1.23195	4.90247e-05	1.10537	down	-1.17468	1.07344e-05	1.08532	down	-0.253092	0.00132084	1.22208	down	-0.633648	3.56148e-07	1.17387	down	-0.576381	8.51243e-06	1.11194	down	-0.380556	0.000742118	1.17348	down	-0.323289
NEG_q297	(+)-Secoisolariciresinol	135074	76138.8	86393.7	105683	117266	101915	74842.5	75045.2	99087.4	39085.3	90322.1	58518.2	54214	22396.6	19394.2	0.126431	0.671069	0.264501	unchanged	-0.257402	0.479367	0.415691	unchanged	-0.663242	0.197785	0.678476	unchanged	-1.63222	0.0446184	0.916863	unchanged	-0.383833	0.0674914	0.993896	unchanged	-0.789672	0.0814334	0.968938	unchanged	-1.75866	0.0112396	1.06123	down	-0.40584	0.314603	0.60711	unchanged	-1.37482
POS_t809	(+)-serinolamide A	10.0189	10.0189	10.0189	3392.53	3220.04	3575.15	5067.09	5253.56	4955.11	8573.21	8335.78	8190.05	4700.37	4572.29	5388.88	8.40493	0.00091563	1.12125	up	8.98934	0.000293258	1.10032	up	9.70573	0.00017851	1.10545	up	8.93013	0.002692	1.08006	up	0.584413	0.00026497	1.21734	up	1.3008	5.53028e-06	1.17226	up	0.525205	0.0168136	1.04493	up	0.716387	3.30693e-05	1.17607	up	-0.0592081
NEG_q313	(+)-Taxifolin	1.40326e+06	833019	994153	4.84134e+06	5.18147e+06	5.05418e+06	5.39418e+06	6.07078e+06	5.55949e+06	6.75694e+06	7.69284e+06	6.50814e+06	5.42121e+06	6.1249e+06	5.67754e+06	2.22255	0.000169463	1.11778	up	2.39781	8.12583e-05	1.09371	up	2.69769	0.000883149	1.09592	up	2.41459	8.04576e-05	1.07886	up	0.175259	0.0669562	1.01078	unchanged	0.475146	0.0254202	1.09726	up	0.192042	0.0547486	0.938257	unchanged	0.299887	0.0472041	0.997927	unchanged	0.0167828
NEG_t1409	(+)-trans-sobrerol 6-O-beta-D-glucopyranoside	196521	195125	187921	238036	235164	239733	220736	222779	227511	217472	220767	223527	171272	168001	167159	0.298789	0.00072549	1.11334	up	0.211392	0.00111525	1.07549	up	0.191347	0.00188902	1.07708	up	-0.194608	0.0044881	1.05551	down	-0.0873976	0.00670091	1.16523	down	-0.107443	0.00196271	1.13717	down	-0.493397	3.10257e-06	1.11144	down	-0.0200453	0.311989	0.591819	unchanged	-0.406
POS_t1709	(+-)-Visamminol	48758.5	47994.6	47438.4	28956.6	29304.2	28878.3	28776.6	28229.9	31951.1	35360.6	36224.4	35884.2	51252.8	52748.6	49083.4	-0.726594	0.000106564	1.12228	down	-0.696797	0.00184751	1.0914	down	-0.424062	3.97266e-05	1.10277	down	0.0863444	0.0949583	0.863375	unchanged	0.0297973	0.654209	0.309486	unchanged	0.302532	0.00015602	1.17036	up	0.812938	0.00205425	1.10775	up	0.272735	0.0289384	1.10184	up	0.783141
POS_t1158	(+/-)-(5Z)-dodecen-11-olid	1858.78	1742.03	1900.4	1336.98	1160.04	1216.28	1080.74	1333.73	1336.39	1450.97	1148.22	1632.17	1894.73	1773.94	1848.02	-0.56705	0.00111749	1.09311	down	-0.552527	0.00810932	1.04459	down	-0.378626	0.0831698	0.904344	unchanged	0.00405512	0.934852	0.0474688	unchanged	0.0145226	0.907128	0.0771763	unchanged	0.188423	0.347847	0.584387	unchanged	0.571105	0.00124372	1.08938	up	0.173901	0.396921	0.516302	unchanged	0.556582
NEG_t1682	(+/-)-2-Hydroxy-2-methyldihydrofuran-3(2H)-one	8308.95	8505.94	8359.75	16077.4	15684.7	15262.4	19438.8	19206.3	19502.4	19242.4	18795.8	19113.7	27241.6	27190.5	28128.6	0.901443	0.000561322	1.12081	up	1.20775	3.92442e-07	1.10075	up	1.18283	1.25638e-05	1.10544	up	1.71348	0.000156685	1.08531	up	0.306304	0.00149273	1.22127	up	0.281387	0.000859915	1.15964	up	0.812042	1.16871e-05	1.11066	up	-0.0249169	0.116759	0.848814	unchanged	0.505737
POS_t1502	(+/-)-dihydroperiphylline	3679.66	3478.08	3575.43	2055.62	1936.14	2176.03	2043.04	1967.4	2023.32	2845.34	3017.19	2807.86	3388.55	3576.55	3513.12	-0.799251	8.95987e-05	1.11544	down	-0.830948	0.000363786	1.09748	down	-0.307908	0.00143637	1.07218	down	-0.0346844	0.349325	0.508281	unchanged	-0.0316972	0.592405	0.361266	unchanged	0.491343	0.000934033	1.14537	up	0.764567	0.000117141	1.10465	up	0.52304	0.00244428	1.16648	up	0.796264
NEG_t10	(1(10)E,3beta,4alpha,5beta,6alpha)-4,5-Epoxy-3-hydroxy-1(10),11(13)-germacradien-12,6-olide	215669	207618	214726	191449	197931	201457	142708	146908	150358	216766	221424	219716	244433	237539	243157	-0.110826	0.0160545	1.00733	down	-0.536166	4.61221e-05	1.09527	down	0.0442966	0.103225	0.834607	unchanged	0.184651	0.00107215	1.05876	up	-0.42534	0.000255728	1.21959	down	0.155122	0.00750679	1.1283	up	0.295477	0.000416648	1.09877	up	0.580463	4.6205e-05	1.17748	up	0.720817
POS_t110	(1(10)E,4E)-1(10),4,11(13)-Germacratriene-12,14-dial	1.67281e+06	1.67802e+06	1.67332e+06	1.26137e+06	1.29258e+06	1.30092e+06	1.1872e+06	1.18839e+06	1.19113e+06	1.53283e+06	1.53688e+06	1.59682e+06	1.76627e+06	1.77955e+06	1.78303e+06	-0.382199	0.000784508	1.12112	down	-0.494278	1.1312e-08	1.10092	down	-0.106532	0.0281605	1.04433	down	0.0849429	0.00109995	1.07986	up	-0.112079	0.014675	1.19518	down	0.275668	0.00107198	1.1565	up	0.467142	9.52445e-05	1.11144	up	0.387747	0.00309088	1.17301	up	0.579221
POS_t1167	(1,2,3,9-tetrahydropyrrolo[2,1-b]quinazolin-9-yl)acetic acid	889.332	1140.19	925.331	862.962	907.739	548.923	683.566	721.822	378.993	1322.49	783.337	834.357	1576.34	1294.08	1591.94	-0.349196	0.206643	0.685711	unchanged	-0.727663	0.0487004	0.907933	unchanged	-0.00718023	0.981078	0.0143429	unchanged	0.59472	0.0170397	0.972967	unchanged	-0.378466	0.31813	0.61015	unchanged	0.342016	0.379552	0.52763	unchanged	0.943916	0.00913568	1.02748	up	0.720482	0.14395	0.812039	unchanged	1.32238
POS_t983	(1?,2E,4S,7E,11E,14?)-2,7,11-cembratriene-1,4,14-triol	14707.9	14931.6	14285.2	15319	14947.8	15624.7	17228.6	16934.5	16449.8	17951.3	17552.6	18432.3	18579.3	18435.5	18868.4	0.0631936	0.0739052	0.863883	unchanged	0.204475	0.00187855	1.06415	up	0.296223	0.000688452	1.08641	up	0.347384	0.000157537	1.07883	up	0.141281	0.00668111	1.15186	up	0.23303	0.00147231	1.14219	up	0.28419	0.000353154	1.10223	up	0.0917488	0.0319811	1.00525	up	0.142909
NEG_t8	(1->5)-alpha-L-arabinofuranobiose	20365.3	20188.9	19726.2	19986.9	19388.1	19028	23354.1	23134.7	23249.4	23299.8	22934.7	23485	29257.8	29429.1	30492.5	-0.0456468	0.147629	0.762613	unchanged	0.210259	0.00165176	1.09213	up	0.20987	0.000266906	1.09217	up	0.565019	0.000233845	1.08157	up	0.255906	0.00386703	1.21855	up	0.255517	0.000986539	1.15755	up	0.610666	5.65212e-05	1.10823	up	-0.000389533	0.97376	0.021257	unchanged	0.35476
POS_t18	(1->6)-alpha-Galactotriose	198606	197716	198257	57401.9	60308.7	58321.5	39087.4	39338.8	39608.5	32367.7	31876.3	32595	42116	42071.3	42151.1	-1.75603	8.58566e-06	1.12321	down	-2.33266	4.76315e-09	1.10095	down	-2.61821	2.14378e-10	1.10584	down	-2.23458	2.31226e-06	1.08588	down	-0.576628	0.00150049	1.22755	down	-0.86218	0.000578301	1.17181	down	-0.478546	0.00265497	1.10708	down	-0.285552	2.65029e-05	1.17729	down	0.0980828
NEG_t801	(10S)-3c-Acetoxy-4.4.10r.13c.14t-pentamethyl-17c-((R)-1.5-dimethyl-hexen-(4)-yl)-(5tH)-Delta8-tetradecahydro-1H-cyclopenta[a]phenanthren	4640.68	3837.64	3655.66	1985.4	1772.23	1817.69	2450.5	2190.15	2320.95	4104.93	4148.33	4206.3	1222.57	1302.78	1141.49	-1.12193	0.0153145	1.0808	down	-0.801563	0.0239528	1.03533	down	0.0382003	0.754704	0.194405	unchanged	-1.72644	0.00996504	1.0612	down	0.320363	0.0101239	1.13242	up	1.16013	0.000113604	1.17218	up	-0.604517	0.00199643	1.07955	down	0.839764	0.000465478	1.17594	up	-0.92488
NEG_t1196	(11beta)-9-fluoro-11-hydroxypregna-4,16-diene-3,20-dione	17266	16706.8	16289.1	10248.1	11003.2	10901	6696.89	6588.5	6769.56	7237.68	7892.15	6907.57	7457.94	7177.67	8169.04	-0.644547	0.000100809	1.115	down	-1.32551	0.000548345	1.09917	down	-1.18951	2.03762e-05	1.10178	down	-1.14014	2.39084e-05	1.08158	down	-0.680961	0.00235673	1.22371	down	-0.544965	0.000998483	1.14658	down	-0.495591	0.00144039	1.0816	down	0.135996	0.145756	0.881836	unchanged	0.18537
POS_t734	(11E,13E)-7-ethyl-4,6-dihydroxy-5-methoxy-9,16-dimethyloxacyclohexadeca-11,13-diene-2,10-dione (non-preferred name)	1599.02	1617.6	1622.12	1516.86	1309.27	1377.55	1233.35	1365.46	1336.74	1834.47	1157.38	1453.59	1841.31	1993.6	1899.44	-0.202979	0.0722545	0.971297	unchanged	-0.298066	0.0150566	1.06274	down	-0.122306	0.572452	0.350552	unchanged	0.245001	0.019278	1.0398	up	-0.0950873	0.298146	0.643152	unchanged	0.0806725	0.726992	0.226129	unchanged	0.44798	0.00345221	1.06724	up	0.17576	0.478963	0.46159	unchanged	0.543067
POS_t846	(12R,112R)-16t,116t'-dimethyl-(12rH,15cH,112r'H,115c'H)-10,20-dioxa-1(2,5),11(5,2)-dipiperidina-cycloeicosaphane-9,19-dione	4124.65	3475.42	3825.26	5687.85	2838.75	3058.26	3564.88	4428.84	4429.36	2649.63	4460.92	4826.24	4111.87	6088.12	5860.48	0.0200049	0.95943	0.0319342	unchanged	0.120788	0.39634	0.479402	unchanged	0.0631802	0.82721	0.13398	unchanged	0.491278	0.121955	0.829885	unchanged	0.100784	0.794267	0.177369	unchanged	0.0431753	0.923144	0.0604734	unchanged	0.471273	0.258083	0.621555	unchanged	-0.0576082	0.840376	0.129921	unchanged	0.37049
POS_t986	(12S)-hydroxyeicosapentaenoic acid	94628	100470	98541.1	162311	160705	165767	193639	191560	188166	171071	165859	168841	150028	147367	153903	0.735148	1.06337e-05	1.12055	up	0.965407	2.53085e-06	1.09957	up	0.784437	7.61338e-06	1.10354	up	0.620035	3.58804e-05	1.08076	up	0.230259	0.000213511	1.21802	up	0.0492888	0.0560252	0.93955	unchanged	-0.115113	0.00767052	1.03815	down	-0.18097	0.000517017	1.15868	down	-0.345372
NEG_t1103	(12Z)-9,10-Dihydroxyoctadec-12-enoic acid	758.383	762.273	813.962	1845.23	1767.67	1847.27	1292.8	1390.73	1395.12	1918.3	2039.29	1948.29	1529.52	1712.73	1689.93	1.22576	1.60369e-05	1.12122	up	0.804905	0.000536862	1.09172	up	1.33897	0.000106874	1.10329	up	1.07904	0.00227866	1.07548	up	-0.420853	0.000547028	1.21213	down	0.11321	0.0340745	1.00556	up	-0.146717	0.0748759	0.903431	unchanged	0.534063	0.000258937	1.16525	up	0.274136
POS_q2	(13E)-11A-Hydroxy-9,15-Dioxoprost-13-Enoic Acid	1.45094e+06	1.90365e+06	1.44082e+06	2.5888e+06	2.98759e+06	2.34682e+06	3.31072e+06	2.45097e+06	2.7529e+06	3.27145e+06	2.74995e+06	1.92991e+06	1.09596e+06	1.11533e+06	1.72304e+06	0.724433	0.013528	1.01942	up	0.828286	0.020294	0.994449	unchanged	0.729541	0.100042	0.864727	unchanged	-0.285533	0.330306	0.530618	unchanged	0.103853	0.566355	0.369629	unchanged	0.00510776	0.98415	0.0126105	unchanged	-1.00997	0.00896235	1.02687	down	-0.0987455	0.710101	0.233746	unchanged	-1.11382
NEG_t688	(13E)-6beta-isovaleryloxy-labda-8,13-diene-7alpha,15-diol	14821.2	16021.7	14496.2	11839.3	10691	9998.07	12025.9	11217.2	9625.1	9691.09	9015.6	9869.25	9556.65	9317.83	9988.14	-0.479057	0.00410469	1.066	down	-0.464066	0.0114014	1.02003	down	-0.665954	0.0014948	1.08635	down	-0.651553	0.00264351	1.06808	down	0.0149914	0.904905	0.0786551	unchanged	-0.186897	0.11769	0.870648	unchanged	-0.172496	0.138968	0.812791	unchanged	-0.201889	0.169787	0.813952	unchanged	-0.187487
NEG_t128	(13-hydroxyblumenol C) 9-O-beta-glucoside	101917	103509	101757	52141.7	51848	50800.6	44568.2	46513.8	47464.5	52977.6	54221.9	53169	55505.3	55349	54621.2	-0.988779	6.30425e-07	1.12288	down	-1.14872	3.29416e-06	1.10024	down	-0.937702	9.31366e-07	1.10543	down	-0.892476	7.1259e-06	1.08551	down	-0.159943	0.0119172	1.16381	down	0.0510769	0.0297241	1.00526	up	0.096303	0.00315487	1.07316	up	0.21102	0.00570562	1.14324	up	0.256246
NEG_t819	(13S)-labd-8(17)-ene-3beta,15-diol	1507.3	1582.76	1614.65	4279.69	3868.07	3995.09	1206.13	1147.91	785.26	2215.67	2197.17	2259.24	2126.45	2235	2294.13	1.36793	0.00137409	1.11756	up	-0.583662	0.0512526	0.97708	unchanged	0.50403	0.000258353	1.09896	up	0.500457	0.000828292	1.06871	up	-1.95159	7.79093e-05	1.22382	down	-0.863899	0.00375631	1.1639	down	-0.867472	0.00153108	1.10173	down	1.08769	0.011093	1.15145	up	1.08412
POS_t1293	(13Z,15E,17E,22Z,24Z)-3,12-dioxomalabarica-13,15,17,22,24-pentaen-22,26-olide	248345	249821	259838	88121.4	90561.7	90643.5	53534	52216.4	50999.4	48110	46501.8	45441.4	44613.7	44025.1	43941.9	-1.49285	0.000269926	1.12214	down	-2.27374	0.000195895	1.10021	down	-2.43623	0.00017359	1.10514	down	-2.51533	0.000287092	1.08523	down	-0.780893	5.17235e-06	1.23039	down	-0.943382	2.98992e-06	1.17281	down	-1.02249	0.000149288	1.11223	down	-0.162489	0.00649396	1.10233	down	-0.241593
POS_q4	(13Z,16Z)-Docosadienoic Acid	7535.48	10.0189	10.0189	25332.9	10844.2	16502.4	10.0189	5531.86	10.0189	22265.2	16751.1	12143	10.0189	9478.21	4182.42	2.80164	0.0490937	0.940842	unchanged	-0.444548	0.841428	0.11748	unchanged	2.75939	0.0204184	0.976984	unchanged	0.855479	0.612581	0.287309	unchanged	-3.24619	0.0482776	1.0636	down	-0.0422458	0.926639	0.0580416	unchanged	-1.94616	0.0709629	0.880469	unchanged	3.20394	0.0170608	1.07453	up	1.30003
POS_t303	(14e)-9-[4-(dimethylamino)-3-hydroxy-6-methyloxan-2-yl]oxy-3-ethyl-7-hydroxy-2,8,10,12,16-pentamethyl-4,17-dioxabicyclo[14.1.0]heptadec-14-ene-5,13-dione	29702.6	31097.6	32049	31624.9	33203.4	34669.1	30139.2	30108.1	31302.7	31724.1	35883	32998.1	30375.2	30096.3	31276.4	0.0997684	0.12148	0.792823	unchanged	-0.0203301	0.618079	0.292196	unchanged	0.115743	0.159706	0.748294	unchanged	-0.0172154	0.665453	0.252199	unchanged	-0.120098	0.0772724	0.996903	unchanged	0.0159744	0.820258	0.142514	unchanged	-0.116984	0.0832529	0.897102	unchanged	0.136073	0.122992	0.896937	unchanged	0.00311467
POS_t1395	(16alpha,20R,24S)-16,24-epoxy-2,20,25-trihydroxycucurbita-1,5-diene-3,11,22-trione 2-O-beta-D-glucopyranoside	13418	13973.8	13263.1	9994.57	9384.46	8909.22	7947.95	8202.11	7618.25	6017.81	6106.54	6227.88	4033.74	4135.47	4545.99	-0.523228	0.000771189	1.10459	down	-0.774392	5.08156e-05	1.09577	down	-1.14748	0.000374154	1.10385	down	-1.67688	9.62892e-06	1.08412	down	-0.251163	0.0231999	1.11399	down	-0.624248	0.00715786	1.15315	down	-1.15365	0.000752548	1.10298	down	-0.373084	0.00431833	1.15782	down	-0.902485
POS_t1967	(16E)-3-hydroxy-16-(hydroxyimino)estra-1,3,5(10),7-tetraen-17-one	46465.4	46797.4	46195.1	126320	134200	129188	141618	134028	138987	127954	131141	126968	119335	121666	118783	1.48256	0.000715727	1.12158	up	1.572	0.000548803	1.09966	up	1.46901	0.000182921	1.10532	up	1.3673	8.43063e-05	1.08556	up	0.089441	0.0604514	0.976229	unchanged	-0.013557	0.673989	0.264796	unchanged	-0.115266	0.0360463	0.997696	unchanged	-0.102998	0.030792	1.03996	down	-0.204707
POS_t1506	(17¦Á)-3¦Á,14-Dihydroxy-5¦Â-card-20(22)-enolide	2431.92	2469.48	2498.05	1386.04	1386.42	1419.83	1892.36	1840.73	1708.69	1954.2	1754.43	1846.64	2701.61	2787.12	2943.66	-0.81968	1.01454e-05	1.12233	down	-0.443339	0.00340938	1.08399	down	-0.413562	0.00478487	1.08481	down	0.188523	0.0325687	0.998834	unchanged	0.376341	0.0139305	1.19057	up	0.406118	0.0132499	1.13696	up	1.0082	0.00203739	1.10731	up	0.0297769	0.659163	0.273055	unchanged	0.631862
NEG_t1388	(17E)-13-hydroxy-11-[(S)-hydroxy-(4-hydroxy-3-methoxyphenyl)methyl]-14-methoxy-2-oxa-9,20-diazatetracyclo[21.2.2.23,6.112,16]triaconta-1(25),3(30),4,6(29),12,14,16(28),17,23,26-decaene-10,19-dione	11586.8	11755	11116.2	12993.4	14017.1	12731.9	13959.2	14110.9	14681.9	12389.8	12951	12446.2	12650.8	12936.1	12079.1	0.205841	0.0291297	1.00657	up	0.311155	0.000756184	1.07726	up	0.133048	0.0133577	1.0003	up	0.128421	0.0309236	0.934621	unchanged	0.105314	0.107766	0.917675	unchanged	-0.072793	0.233968	0.708571	unchanged	-0.0774207	0.223536	0.663501	unchanged	-0.178107	0.00486826	1.11681	down	-0.182734
POS_t990	(17RS)-volicitin	12321.5	12792.2	13766	14149.2	12785.3	13638.1	15873.2	14872.5	15192.8	15489.3	15537.4	16055.5	17368.7	17215.2	17827.8	0.0614885	0.387684	0.489721	unchanged	0.240686	0.0136405	1.00773	up	0.276165	0.0128668	1.04755	up	0.430873	0.00341427	1.06366	up	0.179198	0.0258465	1.07819	up	0.214677	0.0185164	1.08932	up	0.369385	0.0036879	1.08652	up	0.0354789	0.344231	0.569357	unchanged	0.190187
POS_t1152	(17S,22R)-3¦Á,6¦Á-Epoxy-4¦Â,5,14,17,20,22-hexahydroxy-1-oxo-5¦Â-ergost-24-en-26-oic acid 26,22-lactone	36647.9	35883.3	35996	62299.2	59305.7	58059.6	73509.7	74135.6	69613.1	101936	103071	100407	128883	122178	121261	0.727248	0.0021034	1.1168	up	1.00136	0.00116929	1.09753	up	1.49271	3.7597e-05	1.10551	up	1.7785	0.000670867	1.08426	up	0.274107	0.00283359	1.17987	up	0.765462	4.44709e-05	1.17152	up	1.05125	0.000157729	1.10906	up	0.491355	0.000298644	1.17342	up	0.77714
POS_t1288	(17Z)-Tricyclo[20.2.2.02,7]hexacosa-1(24),2(7),3,5,17,22,25-heptaene-3,5,24,25-tetrol	31834.3	30770.4	33092	18041.5	16346.5	16570.6	24792.6	25067	24035.4	23219.5	23345.8	21204	20642.5	22378.7	19687	-0.909143	9.11794e-05	1.11597	down	-0.372992	0.00292595	1.07889	down	-0.497834	0.00064995	1.08282	down	-0.609814	0.000505898	1.06714	down	0.536151	0.000799099	1.2169	up	0.411309	0.00379538	1.12111	up	0.299329	0.0190449	1.0013	up	-0.124842	0.0814557	0.947276	unchanged	-0.236822
NEG_t1430	(18,19,21,22-tetraacetyloxy-24,25-dihydroxy-3,13,14,25-tetramethyl-6,15-dioxo-2,5,16-trioxa-9-azapentacyclo[15.7.1.01,20.03,23.07,12]pentacosa-7(12),8,10-trien-20-yl)methyl acetate	11191.5	10681.9	11480.3	49733.1	42161.8	48149	80122.3	82847.6	89145	131471	132552	126342	189391	174442	165503	2.06996	0.00387452	1.11388	up	2.91816	0.00124523	1.09799	up	3.5489	0.000214033	1.10527	up	3.98826	0.00175386	1.08205	up	0.848202	0.000503195	1.21106	up	1.47894	1.32832e-05	1.17141	up	1.9183	0.00125049	1.10596	up	0.630741	0.000273499	1.16866	up	1.0701
NEG_t97	(1aR,1bS,4aR,7aR,7bR,8R,9R,9aS)-7b,9a-dihydroxy-3-(hydroxymethyl)-1,1,6,8-tetramethyl-5-oxo-1a,1b,4,4a,5,7a,7b,8,9,9a-decahydro-1H-cyclopropa[3,4]benzo[1,2-e]azulen-9-yl (2Z,4E)-octa-2,4-dienoate	46156.8	47409.6	46790.6	25052.3	25120.9	24358.8	14951.7	14060.5	13426.6	21152.4	20409.2	21430.9	24895	23281.2	24455.7	-0.913168	3.88624e-06	1.12242	down	-1.72564	8.83699e-07	1.10028	down	-1.15585	9.37593e-07	1.10511	down	-0.950426	6.35395e-06	1.08434	down	-0.812474	0.000181981	1.22707	down	-0.242681	0.000750918	1.15102	down	-0.0372582	0.326325	0.563297	unchanged	0.569793	0.000430882	1.16621	up	0.775216
NEG_t1059	(1aR,1bS,4aR,7aR,7bR,8R,9R,9aS)-9a-(acetyloxy)-7b-hydroxy-3-(hydroxymethyl)-1,1,6,8-tetramethyl-5-oxo-1a,1b,4,4a,5,7a,7b,8,9,9a-decahydro-1H-cyclopropa[3,4]benzo[1,2-e]azulen-9-yl (2Z,4E)-octa-2,4-dienoate	22786.9	22623	23802.3	12225.5	11078.8	11958.3	11198.2	11345	11207.6	13752	13842.2	14119.4	26924.3	26809.4	28579.9	-0.972886	2.44281e-05	1.11883	down	-1.0361	0.00082126	1.09878	down	-0.730506	0.000730793	1.10197	down	0.250101	0.00510712	1.03669	up	-0.0632163	0.281969	0.720666	unchanged	0.24238	0.0175067	1.11254	up	1.22299	8.85481e-05	1.10898	up	0.305596	0.000385676	1.17565	up	1.2862
POS_t2030	(1aR,2E,4E,14R,15aR)-9,11-dihydroxy-14-methyl-1a,14,15,15a-tetrahydro-6H-oxireno[e][2]benzoxacyclotetradecine-6,12(7H)-dione	3627.76	3558.17	3658.66	2699.61	2569.09	2727.73	3006.77	2983.86	2938.58	3180.03	3247.05	3204.01	4221.68	4287.81	4237.79	-0.439547	0.000270264	1.11523	down	-0.28037	0.000145	1.09408	down	-0.171204	0.00073028	1.0891	down	0.233213	0.000150894	1.07905	up	0.159176	0.0136733	1.16704	up	0.268342	0.0033534	1.15311	up	0.67276	0.000199282	1.11055	up	0.109166	0.001129	1.14794	up	0.513584
NEG_t658	(1aS-(1aalpha,4aalpha,7beta,7abeta,7balpha))-7-Hydroxy-1,1,7-trimethylperhydrocycloprop[e]azulen-4-on	18926.5	19163.3	20040.1	22468.4	25480.5	43789	30795	26817.4	26132.9	24531.6	24728	44472.8	74784.9	41864.7	34616	0.658236	0.234437	0.722389	unchanged	0.526727	0.0229865	1.0393	up	0.689267	0.214384	0.737966	unchanged	1.37973	0.128518	0.849399	unchanged	-0.131509	0.73077	0.236146	unchanged	0.0310307	0.946941	0.0417291	unchanged	0.721494	0.250483	0.642334	unchanged	0.16254	0.667874	0.281753	unchanged	0.853004
POS_t646	(1beta,11alpha,12alpha,15beta)-1,11,12-trihydroxy-2,16-dioxo-11,20-epoxypicras-3-en-15-yl beta-D-glucopyranoside	16960	15739.7	16316.3	27214.5	26791.2	26989.9	28522.1	29027.3	30953.3	37823.2	37915.3	37133.6	44351.5	46068.3	45084.7	0.72459	0.000350759	1.12056	up	0.852467	0.000683864	1.0925	up	1.20336	3.30784e-06	1.10495	up	1.46702	3.62946e-06	1.08492	up	0.127876	0.0738565	1.05675	unchanged	0.478773	4.67635e-05	1.17286	up	0.742425	0.000396574	1.11124	up	0.350897	0.00444034	1.15929	up	0.614548
NEG_t88	(1beta,3beta,23S,24S)-1-{[2-O-(3,4-di-O-acetyl-6-deoxy-alpha-L-mannopyranosyl)-alpha-L-arabinopyranosyl]oxy}-3,23-dihydroxyspirosta-5,25(27)-dien-24-yl 6-deoxy-beta-D-galactopyranoside	111115	123073	110869	95188.5	89809.3	92435.4	89814.2	80968.9	89675.5	215522	222937	222965	527895	548145	579132	-0.314696	0.0196524	1.04903	down	-0.405782	0.00627444	1.03818	down	0.938739	9.78649e-05	1.10142	up	2.26207	0.000577497	1.08318	up	-0.0910869	0.18479	0.800628	unchanged	1.25343	9.37941e-06	1.17321	up	2.57677	0.000942004	1.11065	up	1.34452	5.25235e-06	1.17855	up	2.66786
NEG_t1408	(1E,4S,9aR,12S,12aR,13S,13aR,14aS,14bR)-12-(1H-indol-3-ylmethyl)-4,13,13a-trimethyl-4,5,7,8,12,12a,13,13a,14a,14b-decahydro-3H-cycloundeca[d]oxireno[f]isoindole-6,9,10(11H)-trione	147264	146167	133666	86629.2	88305.7	84624.6	86191.5	87862.5	86567.4	95003.8	97404.9	106850	143866	140967	134687	-0.718498	0.00413476	1.10906	down	-0.712609	0.00560382	1.08743	down	-0.51317	0.00191106	1.0687	down	-0.0258222	0.653314	0.259319	unchanged	0.00588945	0.784391	0.183029	unchanged	0.205328	0.0573224	1.0205	unchanged	0.692676	0.000800791	1.10644	up	0.199439	0.0678971	1.02691	unchanged	0.686787
POS_t362	(1-Ethynylcyclopropyl)benzene	449424	439947	428146	193885	185855	195063	157045	155282	154049	170301	170622	172186	224192	228876	220381	-1.19668	6.97628e-05	1.12161	down	-1.49826	0.000372881	1.09991	down	-1.36049	0.000475163	1.10467	down	-0.968182	0.000173674	1.08382	down	-0.301575	0.00364456	1.21566	down	-0.163803	0.0161964	1.12885	down	0.228501	0.00109608	1.08449	up	0.137772	0.000276375	1.16996	up	0.530076
NEG_t562	(1R)-1,4-epoxy-11alpha,22alpha-dihydroxy-3,4-seco-lup-20(30)-ene-3,28-dioic acid 3-methyl ester 28-O-beta-D-glucopyranoside	9912.01	10903.6	10614.8	11649.5	10938.4	11529.6	8941	8967.53	8940.18	8570.9	9252.92	8905.35	5795.84	6759.59	6466.02	0.11835	0.0765329	0.868366	unchanged	-0.227309	0.0351136	1.02717	down	-0.233747	0.015519	1.00772	down	-0.724534	0.000545577	1.06517	down	-0.345659	0.00804763	1.21271	down	-0.352097	0.00118662	1.14209	down	-0.842884	0.000224079	1.10179	down	-0.00643766	0.858419	0.118749	unchanged	-0.497225
POS_t1978	(1R)-6t-Hepta-1,3t-dien-t-yl-3c,4c-dihydroxy-2-oxo-cyclohexan-r-carbaldehyd	3382.31	3447.86	3385.78	2309.89	2291.98	2172.13	1975.9	1958.42	1825.56	2166.94	2146.89	2117.04	2068.46	2164.65	2050.74	-0.592744	0.000196738	1.11936	down	-0.826712	0.000165052	1.09826	down	-0.667736	4.00808e-06	1.10493	down	-0.701103	3.38809e-05	1.08374	down	-0.233968	0.00638787	1.15215	down	-0.0749918	0.106277	0.918288	unchanged	-0.108359	0.0451538	0.918676	unchanged	0.158976	0.0331553	1.0789	up	0.125609
NEG_t1158	(1R*)-1-(furan-3-yl)-2-[(6aR,7R,8S,9R,10aS)-9-(beta-D-ribo-hexopyranosyl-3-uloseoxy)-3,5,6,6a,7,8,9,10-octahydro-7,8-dimethyl-3-oxonaphtho[1,8a-c]furan-7-yl]ethyl acetate	274136	263840	285499	290587	283296	293033	389919	412086	401965	451552	447659	463805	430928	431257	425556	0.0741682	0.132179	0.81294	unchanged	0.548003	0.000144741	1.09015	up	0.727007	3.57649e-05	1.10159	up	0.645046	0.000754354	1.08205	up	0.473835	0.00078382	1.22296	up	0.652839	4.50077e-05	1.17168	up	0.570878	1.16582e-05	1.11166	up	0.179004	0.00349593	1.12958	up	0.0970433
POS_t1871	(1R*,2R*,3R*,6R*,7R*)1,2,3,6,7-Pentahydroxy-bisabol-10(11)-ene	7646.79	7474.3	7617.44	2888.27	2615.86	2749.68	1124.23	1423.35	1252.02	2241.25	2210.39	1918.7	2264.7	2247.75	2324.84	-1.46201	3.61552e-06	1.12243	down	-2.58122	3.2902e-06	1.10039	down	-1.83569	2.08431e-05	1.10486	down	-1.73364	7.40913e-06	1.08563	down	-1.11921	0.000234792	1.21751	down	-0.373688	0.00982466	1.08584	down	-0.271636	0.0196706	1.05134	down	0.745526	0.00341569	1.12631	up	0.847578
POS_t98	(1R,13R,14R,3Z,7E,11E)-13,18-dihydroxycembra-3,7,11,15(17)-tetraen-16,14-olide	69958.9	69993	67030.7	26847.1	25901.3	27740.4	17002.8	15208.4	15058.9	19674.3	16584	18960.4	28388.7	26654.9	26212.3	-1.36265	3.30318e-05	1.12173	down	-2.13051	7.46637e-06	1.09991	down	-1.90628	3.15316e-06	1.10426	down	-1.34897	1.30333e-05	1.08415	down	-0.767859	0.000203165	1.21922	down	-0.543634	0.00353929	1.13798	down	0.0136832	0.779318	0.165528	unchanged	0.224225	0.0873651	0.90025	unchanged	0.781542
POS_t927	(1R,2E,6E,10E,14R)-3,7,11,15,15-pentamethyl-4-bicyclo[12.1.0]pentadeca-2,6,10-trienone	5462.04	5677.91	5559.11	4223.25	4053.74	4152.13	5152.45	5664.75	5320.18	5471.94	5459.81	5589.72	7273.15	7426.75	7677.31	-0.426042	8.35983e-05	1.11637	down	-0.0493606	0.343768	0.547753	unchanged	-0.0154247	0.479845	0.406359	unchanged	0.422263	0.000704009	1.07526	up	0.376682	0.00905136	1.19385	up	0.410618	3.63522e-05	1.16925	up	0.848305	0.000271098	1.10972	up	0.0339359	0.489097	0.447042	unchanged	0.471624
NEG_t1522	(1R,2R,3R,6R,8S,11S,12S,13S,14R,15R,16S,17R)-2,3,11,12,15,16-Hexahydroxy-17-(hydroxymethyl)-9,13-dimethyl-5,18-dioxapentacyclo[12.5.0.01,6.02,17.08,13]nonadec-9-en-4-one	15258.2	14664.4	14476.6	9439.58	9739.6	9125.58	7607.81	7734.94	7739.32	7168.49	6887.83	7588.7	8228.26	8335.59	7707.23	-0.64949	9.08077e-05	1.11657	down	-0.943762	0.000787905	1.09847	down	-1.0365	2.00473e-05	1.10213	down	-0.871297	3.3731e-05	1.08142	down	-0.294272	0.00743486	1.20634	down	-0.38701	0.00129291	1.14118	down	-0.221807	0.00705883	1.03661	down	-0.092738	0.137596	0.890968	unchanged	0.0724652
POS_t305	(1R,2R,4R)-Bicyclo[2.2.1]hept-5-ene-2-carboxylic acid	15455.9	16008.2	15783.2	14723.5	14972.4	14673.5	15524.7	15806	15764.8	16858.1	17504.4	18419.1	21139.7	20754.7	20647	-0.0906655	0.0118853	1.04803	down	-0.0046434	0.799291	0.150987	unchanged	0.159803	0.042905	0.980807	unchanged	0.404581	2.10951e-05	1.0819	up	0.0860221	0.00206538	1.18673	up	0.250468	0.0214998	1.11541	up	0.495246	2.26002e-05	1.11114	up	0.164446	0.0480755	1.06142	up	0.409224
POS_t911	(1R,2R,4S)-1-[(1E,3E,5E,7E,9E,11E,13E,15E,17E)-18-[(4R)-4-Hydroxy-2,6,6-trimethylcyclohexen-1-yl]-3,7,12,16-tetramethyloctadeca-1,3,5,7,9,11,13,15,17-nonaenyl]-2,6,6-trimethylcyclohexane-1,2,4-triol	6580.03	5695.25	5979.47	5950.46	5776.41	6465.38	7971.6	8368.94	7732.46	5716.04	5840.83	5676.05	5074.97	5960.79	5405.09	-0.00494786	0.953246	0.0350497	unchanged	0.399144	0.00517512	1.04548	up	-0.0831051	0.320637	0.597029	unchanged	-0.150988	0.174969	0.690221	unchanged	0.404092	0.00222481	1.18584	up	-0.0781572	0.259179	0.705539	unchanged	-0.14604	0.15602	0.736097	unchanged	-0.482249	0.00422415	1.16411	down	-0.550131
POS_t412	(1R,2S)-2-aminocyclohexane-1-carboxylic acid	16459	16119.8	16051.6	25172.1	25720	25612.3	34104.6	33128.2	33694.1	29181.3	28320.9	28552.8	16879	17487.8	17260.2	0.653683	3.39483e-06	1.12216	up	1.05338	2.61121e-05	1.10026	up	0.823398	3.4587e-05	1.10469	up	0.0862643	0.0128968	0.995373	unchanged	0.399696	8.19919e-05	1.22853	up	0.169716	0.00102516	1.15321	up	-0.567418	4.63662e-06	1.11108	down	-0.22998	0.00021562	1.16666	down	-0.967114
NEG_t248	(1R,2S)-2-Aminocyclopentanecarboxylic acid	8910.5	8848.55	9652.11	14232.5	14975.3	14863.7	20113.5	20541.6	20362.9	11439	11051.5	11657.3	7826.92	7723.67	8024.23	0.685082	9.6194e-05	1.11465	up	1.15447	5.15523e-05	1.09953	up	0.317027	0.00314124	1.06522	up	-0.217517	0.0281442	0.998781	unchanged	0.469389	0.000191071	1.22726	up	-0.368054	0.000488531	1.15661	down	-0.902599	0.000300851	1.1101	down	-0.837443	6.2046e-06	1.17911	down	-1.37199
POS_t150	(1R,2S)-3-Cyclopentene-1,2-diol	2154.93	2342.61	2151.22	2570	2648.01	2498.79	2917.21	2829.62	2802.71	1713.43	1704.42	1759.35	1291.01	1329.32	1343.97	0.214918	0.0129369	1.03204	up	0.362761	0.0027255	1.07356	up	-0.360915	0.0117554	1.06849	down	-0.746019	0.00324605	1.07457	down	0.147844	0.00830036	1.14518	up	-0.575833	0.000796678	1.16748	down	-0.960936	0.000345138	1.11003	down	-0.723676	0.000109165	1.17772	down	-1.10878
POS_t1126	(1R,2S,3S,4S,5R,7R,9S,10R)-2,3-diacetoxy-1-benzoyloxy-9-cis-cinnamoyloxy-4-hydroxydihydro-beta-agarofuran	5.67918e+06	5.89837e+06	5.86364e+06	6.81849e+06	6.76552e+06	6.75046e+06	8.00638e+06	7.96341e+06	7.93489e+06	6.65861e+06	6.57573e+06	6.62678e+06	5.20161e+06	5.13635e+06	5.08373e+06	0.221429	0.0026849	1.11128	up	0.454795	0.000400038	1.09857	up	0.187448	0.00340223	1.08854	up	-0.177537	0.00326926	1.05916	down	0.233366	2.19112e-06	1.23104	up	-0.0339812	0.00814627	1.08956	down	-0.398966	1.41064e-05	1.11169	down	-0.267347	2.34877e-06	1.17916	down	-0.632332
POS_t843	(1R,2S,3S,4S,5S,6R,7R,9S,10R)-2,3-diacetoxy-1-benzoyloxy-9-trans-cinnamoyloxy-4,6-dihydroxydihydro-beta-agarofuran	1.15408e+06	1.17456e+06	1.18165e+06	1.85546e+06	1.87102e+06	1.8676e+06	2.45527e+06	2.35408e+06	2.2885e+06	3.19551e+06	3.04517e+06	2.9831e+06	3.91039e+06	3.84054e+06	3.79668e+06	0.67231	3.09404e-06	1.12288	up	1.01579	0.00126064	1.09725	up	1.39377	0.000922469	1.10339	up	1.71793	6.52031e-05	1.08554	up	0.343482	0.00874491	1.20991	up	0.721458	0.00258366	1.16807	up	1.04562	0.000215021	1.11238	up	0.377976	0.00117033	1.15179	up	0.702143
NEG_t415	(1R,2S,3S,4S,5S,6R,7R,9S,10R)-2beta,3beta,6beta-triacetoxy-1alpha,9beta-dibenzoyloxy-4beta-hydroxydihydro-(15alpha)-beta-agarofuran	24054.2	25477.2	24355.8	33162.8	32042.6	33736.2	34918.5	34705.9	33029.8	38050.9	36705.8	40272.6	49002	46211.7	44178.2	0.421252	0.000249912	1.10954	up	0.474394	0.000346745	1.08816	up	0.638604	0.00204095	1.09123	up	0.915749	0.00208779	1.07626	up	0.0531428	0.18887	0.767819	unchanged	0.217353	0.0206596	1.07897	up	0.494498	0.00563175	1.08699	up	0.16421	0.037518	1.02046	up	0.441355
NEG_t826	(1R,2S,3S,4S;5R,7R,9S,10R)-2beta-acetoxy-1alpha,9beta-dibenzoyloxy-3beta,4beta-dihydroxydihydro-(15alpha)-beta-agarofuran	9063.68	7130.59	7783.84	8901.37	6743.83	8109.93	7469.78	6985.39	6031.09	4383.35	4748.37	3841.33	2199.99	2887.17	3062.16	-0.0134792	0.934423	0.0491283	unchanged	-0.227062	0.181234	0.699235	unchanged	-0.8862	0.011705	1.04657	down	-1.55697	0.00439642	1.05658	down	-0.213582	0.234049	0.718845	unchanged	-0.872721	0.0176742	1.09783	down	-1.54349	0.00691205	1.07653	down	-0.659139	0.011562	1.09696	down	-1.3299
NEG_t1127	(1R,2S,3S,7S,8R,9S,12S,13R,14R,15R,16R)-3,8,14,15-Tetrahydroxy-2,6,13,16-tetramethyl-10-oxatetracyclo[7.6.1.02,7.012,16]hexadec-5-ene-4,11-dione	3379.15	3558.56	3491.92	1160.97	1053.31	1155.24	565.888	595.763	639.101	882.354	999.041	928.987	914.799	706.349	718.985	-1.63008	1.14643e-05	1.1217	down	-2.53402	5.00067e-05	1.10011	down	-1.89185	1.0054e-05	1.10452	down	-2.15603	1.04521e-05	1.08371	down	-0.903941	0.00063474	1.21773	down	-0.261774	0.018711	1.0408	down	-0.52595	0.02028	1.01762	down	0.642167	0.00226833	1.14846	up	0.377991
POS_t802	(1R,3aS,3bR,5aS,6aS,12aS,13aS,13bS,15aR)-3a,10,11a-trihydroxy-9,13a,15a-trimethyl-1-(5-oxo-2,5-dihydrofuran-3-yl)icosahydro-1H,11H-cyclopenta[7,8]phenanthro[2,3-b]pyrano[3,2-e][1,4]dioxin-11-one	124229	123050	118161	146841	138068	142124	147535	151644	147145	116160	110839	113439	80832.1	80607.1	76914.5	0.22471	0.00381897	1.07408	up	0.288453	0.000457932	1.0846	up	-0.10224	0.0273571	0.957181	unchanged	-0.616531	0.000113488	1.07981	down	0.0637431	0.109789	0.913076	unchanged	-0.32695	0.00153899	1.15045	down	-0.841241	0.000226639	1.10851	down	-0.390693	7.63574e-05	1.17219	down	-0.904984
POS_t964	(1R,3R,4R,8R,11R,12R)-6-ketocembra-15(17)-ene-3,11-diol	6720.36	6653.91	6774.09	4886.43	5302.36	5414.87	6549.28	6067.78	6504.26	7877.34	7138.81	7497.26	10397.5	11094.1	10452.1	-0.368779	0.00865521	1.09772	down	-0.0754809	0.149782	0.810377	unchanged	0.160121	0.0624791	0.969776	unchanged	0.664868	0.0026691	1.07876	up	0.293298	0.0062257	1.15251	up	0.5289	0.00136854	1.1441	up	1.03365	7.89321e-05	1.10736	up	0.235602	0.0154982	1.07057	up	0.740349
NEG_t1709	(1R,3R,4S,5R)-1,3,4-trihydroxy-5-[(E)-3-(4-hydroxy-3-methoxyphenyl)prop-2-enoyl]oxycyclohexane-1-carboxylic acid	1046.26	671.969	1038.63	581.202	714.586	909.565	656.504	478.555	866.692	775.976	575.377	636.913	681.427	1125.6	669.335	-0.322018	0.307882	0.57008	unchanged	-0.461765	0.206543	0.663022	unchanged	-0.471517	0.162236	0.755135	unchanged	-0.154808	0.65653	0.253887	unchanged	-0.139747	0.669344	0.276885	unchanged	-0.149499	0.560796	0.360027	unchanged	0.16721	0.642721	0.274028	unchanged	-0.00975174	0.973943	0.0206567	unchanged	0.306957
POS_t1436	(1R,4S,4aR,8aS)-1,2,3,4,4a,7,8,8a-octahydro-6-(hydroxymethyl)-1-methyl-4-(1-methylethyl)naphthalen-1-yl 6-O-[(2R,3R,4R)-tetrahydro-3,4-dihydroxy-4-(hydroxymethyl)furan-2-yl]-beta-D-glucopyranoside	6325.57	6571.4	6353.73	3511.78	3243.51	3692.61	4472.85	4165.13	3942.31	1369.73	1649.98	1363.14	2481.2	2777.23	2801.09	-0.881699	0.000178453	1.11733	down	-0.613746	0.00107757	1.08796	down	-2.13497	3.25118e-06	1.10451	down	-1.25615	1.61644e-05	1.08331	down	0.267953	0.0254274	1.07204	up	-1.25327	0.00039368	1.15978	down	-0.374448	0.00991503	1.02712	down	-1.52123	0.000351834	1.17032	down	-0.642401
NEG_t1005	(1R,4S,5'S,6R,6'R,8R,10E,12S,13S,14E,16E,20R,21R,24S)-6'-[(2S)-butan-2-yl]-12-[(2R,4S,5S,6S)-5-[(2S,4S,5R,6S)-4,5-dihydroxy-6-methyloxan-2-yl]oxy-4-methoxy-6-methyloxan-2-yl]oxy-21,24-dihydroxy-22-(hydroxymethyl)-5',11,13-trimethylspiro[3,7,19-trioxatetracyclo[15.6.1.14,8.020,24]pentacosa-10,14,16,22-tetraene-6,2'-oxane]-2-one	116863	120936	128806	310136	311599	323926	313022	308884	297226	257002	274081	274809	480531	455296	472202	1.3671	6.63519e-06	1.12141	up	1.32605	1.30891e-05	1.09872	up	1.13636	0.000119262	1.10112	up	1.94138	4.47061e-05	1.08468	up	-0.0410524	0.242111	0.697332	unchanged	-0.230739	0.00393011	1.12094	down	0.574281	0.00023856	1.10612	up	-0.189686	0.00813806	1.09713	down	0.615333
POS_t1950	(1'R,5'R)-5-(5-carboxymethyl-2-oxocyclopentyl)-3Z-pentyl beta-D-(6-O-galloyl)glucopyranoside	146152	152118	146203	208333	217650	215253	269060	259858	268338	116872	111831	113463	45852.3	46255.6	44764.1	0.528756	9.30362e-05	1.11722	up	0.842945	1.72617e-05	1.09895	up	-0.377402	0.00025465	1.09439	down	-1.69927	0.000203663	1.08504	down	0.314189	0.000219354	1.21774	up	-0.906158	6.23344e-05	1.17207	down	-2.22803	0.000199925	1.11238	down	-1.22035	2.64076e-05	1.17935	down	-2.54222
POS_t1417	(1R,5S)-2,5,6,6-tetramethylcyclohex-2-eneacetaldehyde	4768.95	4743.03	5142.64	4219.41	4105.54	4120.53	4740	4544.91	4557.56	3676.25	3862.5	4337.36	4000.36	4169.36	3860.53	-0.235734	0.022834	1.05561	down	-0.0822551	0.159109	0.754965	unchanged	-0.303293	0.0225436	0.985792	unchanged	-0.284691	0.00713861	1.02205	down	0.153479	0.00647802	1.17688	up	-0.0675585	0.437518	0.50335	unchanged	-0.0489567	0.257863	0.650142	unchanged	-0.221038	0.0680194	0.998521	unchanged	-0.202436
POS_t452	(1R,5S)-2-Methyl-5-(1-methylethenyl)-2-cyclohexen-1-yl beta-D-glucopyranoside	8852.97	8945.82	8883.27	7053.96	7071.63	6940.69	6792.35	6890.81	6798.8	7077.22	6964.99	7280.79	6033.31	5970.73	6174.47	-0.340934	1.09663e-05	1.12175	down	-0.381517	1.30034e-06	1.10005	down	-0.32346	0.00134147	1.09946	down	-0.553636	5.11829e-05	1.08471	down	-0.0405823	0.0221701	1.08773	down	0.0174741	0.464502	0.457595	unchanged	-0.212702	0.000396594	1.10047	down	0.0580563	0.0808502	0.968273	unchanged	-0.17212
POS_t201	(1R,6R)-6-Hydroxy-2-succinylcyclohexa-2,4-diene-1-carboxylate	4862.07	4871.83	4748.84	7823.63	8229.99	8054.06	9409.75	9202.68	8900.65	10267.9	9592.59	10772.1	10530.8	9773.02	10338.6	0.735159	0.000483696	1.11995	up	0.925783	0.000583628	1.09824	up	1.08073	0.00362837	1.09694	up	1.08119	0.00135843	1.08192	up	0.190625	0.0045143	1.16953	up	0.345574	0.0156976	1.11452	up	0.346034	0.0034156	1.08347	up	0.154949	0.0762173	0.959763	unchanged	0.155409
NEG_t150	(1R,6S)-1,6-Dihydroxycyclohexa-2,4-diene-1-carboxylate	17136.4	17580.1	17285.4	38195.2	37483.7	37036.6	49000.2	49215.1	49843.9	48198.8	48125.6	50344.8	61441.6	61085.1	62808	1.11605	4.67837e-05	1.12258	up	1.50954	1.60364e-06	1.10078	up	1.49593	0.000369619	1.10464	up	1.8335	5.94416e-05	1.08556	up	0.393488	1.88862e-05	1.22936	up	0.379881	0.00105796	1.1628	up	0.717447	1.23833e-05	1.11153	up	-0.0136073	0.598187	0.339773	unchanged	0.323958
POS_t409	(1R,6S)-6-Amino-5-oxocyclohex-2-ene-1-carboxylate	13009.4	12796.9	12679.1	25851.9	27316.4	26124.9	48853.5	49785.1	49666.4	58664.4	59700.1	58239.2	87326.5	88040	88377.5	1.04289	0.000692691	1.12074	up	1.94619	1.23481e-05	1.1008	up	2.19814	4.2568e-05	1.10564	up	2.77676	3.01255e-06	1.08585	up	0.903297	8.17194e-06	1.23119	up	1.15525	8.35989e-07	1.17357	up	1.73387	1.95176e-07	1.11283	up	0.251949	0.000138661	1.17327	up	0.830571
POS_t1372	(1R,6S)-6-methylcyclohex-3-ene-1-carbaldehyde	50919.1	51309.7	49460.8	50703.6	50123.3	47788.9	52942.1	54248	53274.6	49425.2	49915.3	55725	56441.8	54785.4	55757.4	-0.0295353	0.395176	0.491278	unchanged	0.081134	0.0165283	0.996856	unchanged	0.031756	0.639271	0.286278	unchanged	0.138592	0.0025399	1.04284	up	0.110669	0.031809	1.10554	up	0.0612913	0.408424	0.51357	unchanged	0.168128	0.00844936	1.05674	up	-0.0493781	0.468993	0.472427	unchanged	0.0574582
NEG_t71	(1R,7R,10S)-7-hydroxy-11-O-beta-D-glucopyranosyl-4-guaien-3-one	419093	416269	410782	206401	213480	216731	164676	168556	167553	209371	210325	217074	254982	252076	254959	-0.968984	1.38773e-06	1.12247	down	-1.3152	4.64662e-06	1.1007	down	-0.968626	4.92672e-07	1.10521	down	-0.709575	3.3626e-05	1.08531	down	-0.346219	0.00174422	1.2199	down	0.000358709	0.989873	0.00813562	unchanged	0.259409	0.00276839	1.10021	up	0.346578	0.000580443	1.17225	up	0.605628
POS_t536	(1R,8Z)-3,8-Dimethyl-5,14-dioxatricyclo[10.2.1.02,6]pentadeca-2(6),3,8,12(15)-tetraen-13-one	3941.47	4008	4188.07	2664.71	2736.43	2732.1	2585.83	2570.32	2421.3	2887.83	2963.47	2823.07	2301.48	2441.24	2592.2	-0.577574	0.00143312	1.11585	down	-0.679691	0.000146121	1.09324	down	-0.484644	0.000691552	1.09431	down	-0.726623	0.00015307	1.07547	down	-0.102117	0.0543427	1.04775	unchanged	0.0929295	0.0276524	1.04275	up	-0.14905	0.0775124	0.931239	unchanged	0.195047	0.00630178	1.10968	up	-0.0469321
POS_t1461	(1S)-1,5-secovibralactone	5778.87	5595.4	6085.9	5950.95	5998.16	6514.51	6798.59	6560.08	6850.87	7185.46	7025.9	7597.69	8166.2	8505.7	7929.53	0.0806174	0.223657	0.660029	unchanged	0.210968	0.00909724	1.03311	up	0.320859	0.00316964	1.0572	up	0.494674	0.000469349	1.0678	up	0.130351	0.0649687	1.01338	unchanged	0.240242	0.0109637	1.07301	up	0.414057	0.0011717	1.08216	up	0.109891	0.0688516	0.957245	unchanged	0.283706
POS_t285	(1S)-1-methoxylacinilene C	13313.1	13824.4	13474.2	4676.98	4594.58	4625.71	2221.4	2152.22	2190.3	3487.71	3372.82	3715.83	2194.34	2528.56	2149	-1.54709	0.000208757	1.12264	down	-2.62927	0.000139257	1.10056	down	-1.94105	2.95514e-06	1.10512	down	-2.56311	9.32071e-07	1.08525	down	-1.08217	2.4329e-07	1.23213	down	-0.393958	0.00589195	1.15438	down	-1.01602	0.00187504	1.10701	down	0.688215	0.00434139	1.16679	up	0.0661533
POS_t1186	(1S)-5,8,8-Trimethyl-3-oxabicyclo[3.2.1]octan-2-one	3361.49	3377.88	3336.35	1374.48	1093.24	1368.05	260.082	454.49	257.296	2348.49	1651.17	2313.08	1228.28	1038.83	830.277	-1.39329	0.00170616	1.11879	down	-3.37398	0.000310854	1.09991	down	-0.674545	0.0308598	1.03976	down	-1.70176	0.00221745	1.08056	down	-1.98069	0.00172304	1.19916	down	0.718749	0.0521526	1.00998	unchanged	-0.308465	0.174059	0.712559	unchanged	2.69943	0.0109859	1.14105	up	1.67222
POS_t1672	(1S,2R,4aR,5R)-5-isothiocyanato-2,5-dimethyl-8-propan-2-yl-1,3,4,4a,6,7-hexahydronaphthalene-1,2-diol	26551.1	26346.5	25191.3	13311.8	13143.6	13339.4	14801.4	14409.3	15453.5	7779.89	7845.61	7312.28	16942	17591.6	16864.2	-0.972539	0.000892143	1.12078	down	-0.805999	5.94327e-05	1.09618	down	-1.76739	9.9768e-05	1.10449	down	-0.603412	0.000289221	1.07957	down	0.16654	0.0293959	1.15102	up	-0.794854	0.000244168	1.17207	down	0.369127	0.00210261	1.10464	up	-0.961394	0.000190565	1.17505	down	0.202587
POS_t699	(1S,2R,4aR,5R,8R,8aR)-1,8a-dihydroxy-5-isopropenyl-3,8-dimethyl-1,2,4a,5,6,7,8,8a-octahydro-2-naphtalenyl acetate	46879.1	45880.2	46429.4	50881.5	50450.4	51280.2	53352.3	53613.1	55134.2	55634.1	56967.8	56285.5	61271.1	62379.1	60182.8	0.132828	0.000342365	1.10783	up	0.219839	0.0011729	1.08644	up	0.279021	5.85108e-05	1.10066	up	0.401354	0.000350316	1.08116	up	0.0870108	0.0173398	1.15106	up	0.146193	0.000731941	1.15838	up	0.268527	0.00137261	1.10369	up	0.0591821	0.0341631	1.01344	up	0.181516
POS_t423	(1S,2R,5Z,8Z,10R)-2-methyl-3,11-dioxabicyclo[8.1.0]undeca-5,8-diene-4,7-dione	2576	2608	2586.78	1718.55	1832.54	1848.12	1426.16	1393.21	1374.62	1140.79	1153.43	1178.56	802.76	826.012	847.077	-0.525313	0.00173759	1.11703	down	-0.889736	2.30839e-06	1.10047	down	-1.16197	9.22213e-08	1.10562	down	-1.65014	1.30394e-07	1.08571	down	-0.364423	0.00514316	1.20452	down	-0.636657	0.00237844	1.16434	down	-1.12482	0.000751339	1.10874	down	-0.272234	0.000345618	1.16644	down	-0.7604
NEG_t1658	(1S,2S)-2-methylcyclopropane-1-carboxylic acid	2715.62	2803.56	3039.5	5150.13	5192.78	5315.01	8075.6	7810.63	7941.92	9105.19	9581.87	10107.8	15404.1	14724.1	15643.6	0.871432	0.000221941	1.1186	up	1.47721	3.51057e-06	1.09967	up	1.75035	0.000715426	1.10135	up	2.419	0.000127329	1.08469	up	0.605775	2.92192e-05	1.22979	up	0.878918	0.0035255	1.16402	up	1.54757	0.000533986	1.11128	up	0.273143	0.0231841	1.11008	up	0.941792
POS_t141	(1S,2S,3R)-4-(Hydroxymethyl)-4-cyclopentene-1,2,3-triol	9167.06	9187.5	9115.34	11477.7	12034.3	11777.4	13060.2	13313.8	13783.8	10692.1	10959.1	11080.8	10978.3	11180.6	10921.1	0.361381	0.00331341	1.11469	up	0.547829	0.00229777	1.09541	up	0.252849	0.00330861	1.09618	up	0.268109	0.000922901	1.08178	up	0.186448	0.00457927	1.17113	up	-0.108532	0.0155313	1.06546	down	-0.0932712	0.0276751	1.00091	down	-0.29498	0.00175659	1.15868	down	-0.279719
POS_t2132	(1S,2S,3R,4S,5R,6S)-2,3,4,6-Tetrahydroxy-5-methoxycyclohexyl ¦Á-D-galactopyranosyl-(1->6)-¦Á-D-galactopyranosyl-(1->6)-¦Á-D-galactopyranoside	1049.43	1082.88	1180.65	1590.18	1709.56	1577.35	1757.63	1923.54	1849.62	1726.45	1802.4	1877.12	1799.27	1961.38	1780.01	0.557901	0.000844777	1.09681	up	0.739367	0.000351356	1.08576	up	0.706434	0.00030271	1.09053	up	0.741939	0.000820454	1.06725	up	0.181465	0.0276625	1.06344	up	0.148532	0.0436261	0.968161	unchanged	0.184038	0.0406255	0.935551	unchanged	-0.0329328	0.555894	0.361104	unchanged	0.00257287
NEG_t333	(1S,2S,4S,6R,7S,9R,13R,17S)-15-methoxy-2,6,14,17-tetramethyl-4-[3,4,5-trihydroxy-6-(hydroxymethyl)oxan-2-yl]oxy-10-oxatetracyclo[7.7.1.02,7.013,17]heptadec-14-ene-3,11,16-trione	14280.7	15058.4	14716.3	11051.2	11887.2	11934.8	9529.69	9663.22	9948.05	8153.94	8258.48	9095.85	11183.7	10456.8	10090.7	-0.3372	0.00139828	1.09271	down	-0.596271	0.000243547	1.09514	down	-0.788353	0.000127374	1.09786	down	-0.47342	0.000817542	1.06661	down	-0.259071	0.0116506	1.1715	down	-0.451154	0.00166249	1.13519	down	-0.13622	0.0726402	0.859599	unchanged	-0.192083	0.040378	1.04178	down	0.122851
POS_t1326	(1S,2S,6R)-2-cyclopentyl-6-methylcyclohexanol	2192.1	2549.43	2490.84	1616.17	1533.29	1453.93	2533.22	2486.44	2492.66	2141.54	2133.96	2084.9	2306.57	2216.95	2406.72	-0.651774	0.00757195	1.08333	down	0.0547885	0.48851	0.424645	unchanged	-0.185355	0.116013	0.875819	unchanged	-0.0615668	0.475808	0.410092	unchanged	0.706563	0.00105389	1.22625	up	0.466419	0.00272126	1.15759	up	0.590207	0.000480217	1.09425	up	-0.240143	9.64412e-05	1.17207	down	-0.116355
POS_t1279	(1S,3Ar,8aR)-7-(hydroxymethyl)-3a-methyl-1-propan-2-yl-1,2,3,5,6,8a-hexahydroazulen-4-one	227146	235568	244768	138427	131587	127719	139029	137797	136922	151897	151950	156392	203521	208091	199605	-0.830894	0.000226739	1.11586	down	-0.773941	0.00239134	1.09497	down	-0.620309	0.002051	1.09681	down	-0.211008	0.0120497	1.02425	down	0.0569526	0.22734	0.790868	unchanged	0.210584	0.0105517	1.1143	up	0.619886	8.52405e-05	1.10612	up	0.153632	0.00388526	1.15579	up	0.562933
POS_t1153	(1S,3E,7E,11S,12S)-(+)-verticilla-3,7-dien-12,20-diol 20-acetate	100755	103157	103420	67581.1	68400.2	68449.5	93634.7	89218.2	87681.5	90642.1	82908.8	88502.6	125335	129950	126251	-0.588188	0.000189094	1.12178	down	-0.183989	0.00967889	1.04792	down	-0.229939	0.0139648	1.05153	down	0.312019	0.000388766	1.0764	up	0.404199	0.00553807	1.21632	up	0.358249	0.0131045	1.14152	up	0.900207	0.00036573	1.11169	up	-0.0459505	0.390304	0.515031	unchanged	0.496008
NEG_t1694	(1S,3R)-3-(beta-D-glucopyranosyloxy)-1-methylbutyl (2E)-3-(4-hydroxyphenyl)prop-2-enoate	14905.4	14018.4	12754.1	10797	10950.8	10537.8	11094.1	11214.2	10862.6	11443.8	11665.5	11304.5	20888.4	20032.1	20166.8	-0.368393	0.0335543	1.04074	down	-0.329365	0.0419721	1.00542	down	-0.276298	0.0568266	0.979971	unchanged	0.551591	0.00371407	1.06277	up	0.039028	0.13804	0.839518	unchanged	0.0920949	0.011842	1.07063	up	0.919983	0.000107233	1.11096	up	0.0530668	0.0482009	0.961952	unchanged	0.880955
POS_t757	(1S,3R,4R)-7-methoxycalamenen-3-ol	369.79	443.142	351.854	410.446	436.651	303.857	465.905	262.891	367.142	509.556	358.31	475.154	569.857	528.655	734.778	-0.0172362	0.930499	0.0525603	unchanged	-0.0878988	0.748141	0.191643	unchanged	0.205415	0.341843	0.535943	unchanged	0.654368	0.0540973	0.923574	unchanged	-0.0706626	0.811205	0.157263	unchanged	0.222651	0.355258	0.544284	unchanged	0.671605	0.0473408	0.929371	unchanged	0.293314	0.333563	0.571975	unchanged	0.742267
POS_t1904	(1S,3S(E),7S,10R,11S,12S,16R)-7,11-dihydroxy-3-[2-(2-hydroxymethyl-thiazol-4-yl)-1-methyl-vinyl]-8,8,10,12,16-pentamethyl-4,17-dioxa-bicyclo[14.1.0]heptadecane-5,9-dione	9250.99	8997.71	8795.47	3322.39	3200.49	3358.26	1875.32	1983.35	2063.54	2008.08	2146.44	2026.07	1925.36	2231.77	2239.74	-1.45257	0.000128693	1.12195	down	-2.19111	5.03657e-05	1.10006	down	-2.1295	0.000100755	1.10497	down	-2.07988	3.68935e-06	1.0846	down	-0.738539	6.07053e-05	1.22518	down	-0.676932	4.72124e-05	1.16805	down	-0.627309	0.00263789	1.09218	down	0.0616073	0.28741	0.620423	unchanged	0.11123
NEG_t1161	(1S,3S,6R,7R,8R,10S)-1(10)-Epoxy-3-hydroxy-8-helianga-5,11(13)-dien-6,12-olide	5300.53	4446.68	4788.66	2720.06	2709.49	2340.08	3109.48	3285.13	3152.85	2966.04	2967.78	3283.56	2738.11	2633.32	2345.6	-0.903701	0.00413761	1.09068	down	-0.606428	0.0179789	1.05304	down	-0.657188	0.00982536	1.05795	down	-0.913499	0.00444088	1.05553	down	0.297273	0.0276127	1.12064	up	0.246513	0.0434012	0.972095	unchanged	-0.00979867	0.923474	0.0568742	unchanged	-0.0507595	0.42123	0.498765	unchanged	-0.307071
POS_t193	(1S,4aS,7aR)-7-methyl-1-[(2S,3R,4S,5S,6R)-3,4,5-trihydroxy-6-(hydroxymethyl)oxan-2-yl]oxy-4a-[(2S,3R,4R,5R,6S)-3,4,5-trihydroxy-6-methyloxan-2-yl]oxy-1,7a-dihydrocyclopenta[c]pyran-5-one	52678.9	48459.3	49791	18216.9	17539.7	17537	11356.8	11409.9	11860	18592.5	18050.5	18298.4	23597.7	24499.9	23395.4	-1.50184	0.00107483	1.11991	down	-2.12392	0.000873208	1.09866	down	-1.45791	0.00130448	1.10245	down	-1.078	0.00119049	1.08076	down	-0.62208	5.34784e-05	1.22771	down	0.04393	0.125308	0.829548	unchanged	0.42384	0.000282391	1.10307	up	0.66601	7.11083e-06	1.17792	up	1.04592
NEG_t525	(1S,4E,8E)-1-(1-hydroxy-1-methylethyl)-4,8-dimethyl-10-[(2-oxo-2H-chromen-7-yl)oxy]deca-4,8-dien-1-yl 2-O-beta-D-glucopyranosyl-beta-D-glucopyranoside	35101.2	35761.1	36088	23357.5	22978.6	21914.2	21313.4	21239.3	21112.6	23726	25962.2	23296.8	20116.1	20918.2	20906.5	-0.648035	4.66125e-05	1.11966	down	-0.748364	0.000249524	1.10003	down	-0.551271	0.00241904	1.09287	down	-0.787979	3.05686e-06	1.0844	down	-0.100328	0.0689227	1.07062	unchanged	0.096764	0.188573	0.758644	unchanged	-0.139944	0.0208396	1.00258	down	0.197092	0.0633265	1.0416	unchanged	-0.0396154
NEG_t1554	(1S,4R,5S,6R)-7,9-dioxa-3-methyl-8-oxobicyclo[4.3.0]non-2-ene-4,5-diol	1981.14	2057.19	2051.07	1718.64	1850.3	1810.2	2347.35	2364.44	2322.91	2249.73	2251.85	2319.88	2468.87	2492.11	2457.29	-0.178925	0.0106834	1.04712	down	0.208189	0.00156414	1.08491	up	0.16378	0.00192342	1.06626	up	0.284782	0.00086081	1.07822	up	0.387114	0.00263164	1.21932	up	0.342705	0.00124717	1.15418	up	0.463707	0.00194287	1.10528	up	-0.0444091	0.0712323	0.952807	unchanged	0.0765929
NEG_t63	(1S,4S,5S,6R,7R,8S,9R,10S)-1,6-diacetoxy-9-benzoyloxy-4,8-dihydroxy-dihydro-beta-agarofuran	96851	98136.6	94498.4	84045.8	84114.6	86053.5	90158.3	91531	95833.8	108443	106641	116355	141296	136619	140172	-0.187451	0.00164505	1.09866	down	-0.0608853	0.132481	0.774556	unchanged	0.195248	0.0311866	1.00733	up	0.530309	3.09528e-05	1.08222	up	0.126565	0.0322144	1.11473	up	0.382698	0.0103663	1.14271	up	0.717759	7.95008e-05	1.11121	up	0.256133	0.0117072	1.10256	up	0.591194
POS_t1807	(1S,4S,6S)-6-hydroxy-3,5,5-trimethyl-4-(3-oxobutyl)cyclohex-2-en-1-yl beta-D-glucopyranoside	1981.98	1967.58	1876.11	506.205	508.371	326.901	10.0189	10.0189	10.0189	10.0189	10.0189	10.0189	10.0189	10.0189	10.0189	-2.1186	0.000166102	1.11859	down	-7.59859	0.000294388	1.10031	down	-7.59859	0.000294388	1.1052	down	-7.59859	0.000294388	1.08525	down	-5.47999	0.0184016	1.18842	down	-5.47999	0.0184016	1.13241	down	-5.47999	0.0184016	1.07316	down	0	1	0	unchanged	0
POS_t1260	(1S,4S,8R,12R)-6,11-diketocembra-15(17)-ene	7447.54	7773.96	8409.13	2667.03	2507.47	2383.64	4060.15	4021.88	3737.92	3336.85	2865.7	3183.11	5788.16	5195.32	5612.25	-1.64455	0.00143199	1.1166	down	-0.999433	0.00223534	1.08838	down	-1.33213	0.000740443	1.09627	down	-0.509846	0.00404989	1.04467	down	0.64512	0.000510198	1.21222	up	0.312426	0.0282599	1.03803	up	1.13471	0.000793969	1.10389	up	-0.332694	0.011324	1.08692	down	0.489587
POS_t1165	(1S,9R)-14-methoxycaryophylla-2(15),5Z-dien-7-one	7810.43	7046.19	8264.01	4138.69	4354.33	4416.87	4221.45	3575.87	3360.53	6068.22	5310.98	5416.06	8044.57	7541.92	7223.64	-0.840704	0.00797124	1.09828	down	-1.05112	0.00123296	1.07514	down	-0.461127	0.0111009	1.02493	down	-0.0195057	0.822498	0.130217	unchanged	-0.210418	0.142439	0.901663	unchanged	0.379577	0.0219098	1.09483	up	0.821199	0.00235992	1.10012	up	0.589995	0.00598336	1.10593	up	1.03162
NEG_t1147	(1Z)-N',2-dihydroxy-2-(4-hydroxyphenyl)ethanimidamide	189.417	240.805	345.495	517.155	513.639	433.592	692.009	752.175	687.45	1580.2	1462.98	1452.71	1812.72	1981.2	2022.89	0.916694	0.0196065	1.01839	up	1.45836	0.00387523	1.07454	up	2.53501	3.9515e-05	1.10045	up	2.90663	6.18568e-05	1.08112	up	0.541664	0.00367744	1.17764	up	1.61831	9.1856e-05	1.1689	up	1.98993	0.000467228	1.10789	up	1.07665	0.00045245	1.17254	up	1.44827
POS_t1224	(1Z,3E,7E,13?,14?)-1,3,7,11-cembratetraene-13,14-diol	3035.67	2752.23	2709.32	762.089	904.286	563.077	10.0189	137.426	138.408	359.411	106.142	229.703	323.557	336.343	394.947	-1.9303	0.000126473	1.113	down	-4.89364	0.000312784	1.09737	down	-3.61137	6.88699e-05	1.1007	down	-3.00996	0.00112487	1.08204	down	-2.96334	0.0121495	1.16957	down	-1.68107	0.0168189	1.05836	down	-1.07966	0.0523605	0.988404	unchanged	1.28227	0.199111	0.74089	unchanged	1.88368
POS_t1146	(2-(3-Amino-2-hydroxy-N-methyldecanamido)-4-(methylsulfinyl)butanoyl)tyrosine	2090.06	1672.88	1779.31	3885.63	3447.82	3523.52	3688.19	3783.32	3852.07	6511.09	7660.13	6936.7	8709.92	7552.37	8246.55	0.970075	0.000671615	1.09979	up	1.03078	0.00160194	1.09048	up	1.92924	0.00162961	1.09547	up	2.14476	0.00100175	1.07896	up	0.0607089	0.37138	0.58798	unchanged	0.959164	0.00420608	1.14899	up	1.17468	0.0020294	1.09915	up	0.898455	0.00932465	1.1558	up	1.11397
NEG_t724	(2,3-dihydro-3-methylenebenzo[b]oxepin-7-yl)methyl linoleate	19635.8	20757.1	19764.3	12751.7	13330.6	13408.3	12468.9	12949.1	11075.6	16915.6	15938	16270.6	20475.6	20622.9	20792	-0.607231	0.000300773	1.11542	down	-0.721094	0.0007202	1.08566	down	-0.292302	0.00153087	1.07336	down	0.0409819	0.240594	0.672876	unchanged	-0.113863	0.210291	0.789285	unchanged	0.314929	0.00125679	1.14691	up	0.648213	0.000117697	1.11097	up	0.428791	0.00702635	1.13073	up	0.762075
NEG_t914	(2,3-dihydro-3-methylenebenzo[b]oxepin-7-yl)methyl oleate	11649.2	12652.3	12422.7	4956.59	4554.23	3853.69	2827.74	2699.31	2465.29	3641.6	3819.19	3660.76	3552.94	3123.92	3159.46	-1.45832	6.2922e-05	1.11612	down	-2.20004	0.000310497	1.09848	down	-1.72337	0.000907201	1.10298	down	-1.90054	0.000187913	1.0829	down	-0.741717	0.0221144	1.1526	down	-0.26505	0.142324	0.883965	unchanged	-0.442217	0.0510776	0.956205	unchanged	0.476668	0.00304059	1.15034	up	0.2995
POS_t862	(2,6,6-trimethylcyclohexen-1-yl)methylbenzene	8222.76	5306.24	4589.88	3154.37	3842.41	3788.95	4327.49	5278.09	4884.82	4205.3	5237.31	6130.82	5983.13	8701.56	8957.72	-0.74837	0.154222	0.823823	unchanged	-0.322397	0.390961	0.514309	unchanged	-0.218407	0.544544	0.357231	unchanged	0.383883	0.278119	0.578323	unchanged	0.425973	0.0269755	1.06976	up	0.529963	0.0878747	0.939538	unchanged	1.13225	0.0399692	1.0127	up	0.10399	0.602709	0.329469	unchanged	0.70628
POS_t1289	(20R)-20-ethylpregn-5-en-3beta-ol	11616.4	11201.8	11304.7	4320.55	4112.38	4015.8	3331.93	3388.25	3426.66	3001.69	2956.47	3006.81	2619.81	2705.58	2298.44	-1.45474	3.37167e-06	1.12228	down	-1.74971	0.000130325	1.1004	down	-1.92837	0.000177858	1.10535	down	-2.16215	9.38537e-07	1.08503	down	-0.294968	0.00868448	1.19716	down	-0.473628	0.00483245	1.1602	down	-0.707408	0.000739398	1.09337	down	-0.17866	0.000806332	1.16536	down	-0.41244
POS_t1070	(20R,24R)-4alpha,24-Dimethylcholest-7-en-3beta-ol	10515.7	13938.5	12979.7	2814.91	3656.15	4635.22	3396.49	3107.01	3019.01	1200.72	1974.7	2518.17	1868.86	2654.79	2566.38	-1.75297	0.00466843	1.08679	down	-1.97493	0.0110402	1.07513	down	-2.71693	0.00441129	1.08317	down	-2.40048	0.00725899	1.06325	down	-0.221963	0.422374	0.542551	unchanged	-0.963966	0.0554756	0.952634	unchanged	-0.647514	0.109464	0.840048	unchanged	-0.742003	0.0688374	1.00102	unchanged	-0.425551
POS_t1559	(20R,25S)-5alpha-cholestan-3beta,6alpha,15beta,16beta,26-pentaol	1042.39	1383.54	1132.72	1164.56	1168.33	1143.32	1683.13	1553.07	1666.22	2233.1	2208.73	2412.78	3051.97	3131.84	3286.88	-0.0338108	0.813242	0.149529	unchanged	0.462166	0.0342537	0.988338	unchanged	0.945746	0.00172561	1.0801	up	1.41214	0.000208802	1.07749	up	0.495977	0.00584179	1.21409	up	0.979556	0.00289771	1.16674	up	1.44595	0.00104924	1.11033	up	0.483579	0.00209473	1.14941	up	0.949976
POS_t1321	(20S)-3¦Â-Hydroxy-4,4,14¦Á-trimethyl-5¦Á-pregna-7,9(11)-diene-20-carboxylic acid	10349.7	10701.7	11304.8	5998.7	5886.59	5776.46	8372.4	8443.63	8095.68	11577.1	11215.9	11364.9	15019.6	14053.7	14465.5	-0.873409	0.00215261	1.11571	down	-0.377214	0.00636581	1.07042	down	0.0781812	0.152986	0.785018	unchanged	0.428265	0.000703629	1.06229	up	0.496195	0.00016351	1.2261	up	0.951591	9.99836e-06	1.17326	up	1.30167	0.000625467	1.11055	up	0.455395	3.24435e-05	1.17497	up	0.805479
POS_q17	(20S)-Protopanaxatriol	528526	356420	248050	220576	145964	192393	145353	179818	103252	224845	195981	216411	55858.2	71994	89110.5	-1.0194	0.136	0.841886	unchanged	-1.40304	0.0937179	0.893262	unchanged	-0.830239	0.179045	0.784343	unchanged	-2.38462	0.0627816	0.956061	unchanged	-0.383638	0.233667	0.707303	unchanged	0.189158	0.356501	0.572388	unchanged	-1.36523	0.0209877	1.02722	down	0.572796	0.0730285	0.975065	unchanged	-0.981588
NEG_t817	(20S,22E)-cholesta-1,4,22-trien-18,20-diol-3-one	8227.07	7580.19	8063.93	7469.1	5283.55	5636.03	6435.25	5878.47	5399.98	3964.28	3759.24	3803.03	4729.99	4872.59	4598.02	-0.376452	0.104775	0.889483	unchanged	-0.430405	0.00713658	1.03993	down	-1.05031	0.000960946	1.10044	down	-0.749318	0.00115583	1.0768	down	-0.0539528	0.782774	0.185182	unchanged	-0.673857	0.0764314	1.00944	unchanged	-0.372866	0.173881	0.796081	unchanged	-0.619904	0.0170678	1.13186	down	-0.318913
NEG_t427	(20xi)-12beta-acetoxy-3beta,20-dihydroxy-7,11,15-trioxo-25,26,27-trisnorlanost-8-en-24-oic acid	62350.1	61172.4	63301.9	51870.9	52069.5	55288	50773.9	53161.7	54028.7	56651.3	58338.6	59432.7	69788.6	70631.1	73116	-0.230585	0.00467453	1.08293	down	-0.242084	0.00226593	1.0707	down	-0.0990964	0.0175189	0.992271	unchanged	0.192795	0.00327413	1.05002	up	-0.011499	0.789436	0.17437	unchanged	0.131489	0.0244755	1.03281	up	0.42338	0.000280709	1.09821	up	0.142988	0.0132162	1.07192	up	0.434879
POS_t1311	(22E)-24-norcholest-22-ene-3beta,5alpha,6beta-triol	220.415	231.576	357.688	4448.59	4122.16	4200.71	4493.99	4752.83	4805.11	13679.6	13652.3	14297	27611.2	26425.6	27178.1	3.97943	8.132e-05	1.12166	up	4.11727	5.31146e-05	1.0997	up	5.68409	0.000136322	1.1053	up	6.64825	0.000133802	1.08552	up	0.137845	0.0361594	1.03581	up	1.70467	4.96696e-05	1.17307	up	2.66882	8.24786e-05	1.11246	up	1.56682	6.13638e-05	1.17899	up	2.53098
POS_t1267	(22E)-cholesta-5,7,9(11),22-tetraen-3beta-ol	29984.9	30541.8	30302.5	11945.3	12200.6	12842.2	9009.03	8258.5	8664.79	15155.9	14715.1	14343.5	16294.6	15798.1	15698.2	-1.29609	4.6862e-06	1.12262	down	-1.80841	4.04223e-07	1.10062	down	-1.03864	2.60155e-06	1.10511	down	-0.926422	6.27859e-07	1.08525	down	-0.512313	0.000531375	1.21159	down	0.257457	0.00262048	1.12645	up	0.369671	0.00069246	1.09539	up	0.76977	4.67277e-05	1.17405	up	0.881984
POS_t854	(22E,24R)-3beta,5alpha-dihydroxy-23-methylergosta-7,22-dien-6-one	6727.4	6915.78	6632.23	2843.53	3039.15	2557.22	3824.69	3910.62	3880.73	7495.47	6338.39	6844.26	16425.3	16115.5	16533.1	-1.26443	8.58325e-05	1.11949	down	-0.803614	0.000329658	1.09896	down	0.0283734	0.731115	0.211148	unchanged	1.27522	1.8105e-06	1.08535	up	0.46082	0.0147218	1.19032	up	1.29281	0.00249937	1.15625	up	2.53966	2.58628e-07	1.11258	up	0.831988	0.0117157	1.15234	up	2.07884
NEG_t495	(22R)-1alpha,12alpha-diacetoxy-2alpha,3alpha,6alpha,7alpha-diepoxy-27-[(beta-D-glucopyranosyl)oxy]-5alpha-hydroxywith-24-enolide	45654.5	45250.8	45345.6	56384.2	57043.1	57092	58503.7	61743.6	60621	50651.4	51448.8	50869.2	37155.8	37217.1	37118.5	0.323669	2.18205e-05	1.12215	up	0.408673	0.00359183	1.09194	up	0.166978	0.000251018	1.10079	up	-0.289333	0.000105844	1.08539	down	0.0850043	0.061052	1.07246	unchanged	-0.156691	6.00363e-05	1.16703	down	-0.613002	0.000107438	1.1127	down	-0.241696	0.00735049	1.15516	down	-0.698006
NEG_t1259	(22R)-4beta-hydroxy-1-oxo-witha-2,5,24-trienolide	118540	117933	121327	98422.8	97041.1	105199	94193.4	98314	102496	128116	128786	132404	154099	153395	159377	-0.251005	0.00875192	1.07983	down	-0.278421	0.00565448	1.06814	down	0.121756	0.00411248	1.05253	up	0.383873	0.000361376	1.07832	up	-0.0274154	0.616445	0.322647	unchanged	0.372761	0.00181944	1.1532	up	0.634878	0.00010455	1.10589	up	0.400177	0.00117081	1.16293	up	0.662293
POS_t1067	(22R,24¦Î)-Ergost-5-ene-3¦Â,22,25,28-tetrol	283304	368057	367526	311396	246513	247917	248489	229357	230850	175064	226254	211748	252151	225860	203549	-0.338452	0.120116	0.79592	unchanged	-0.523754	0.0608502	0.961575	unchanged	-0.732876	0.0230429	0.999558	unchanged	-0.580079	0.0387809	0.94752	unchanged	-0.185302	0.266199	0.724988	unchanged	-0.394424	0.0775315	0.909294	unchanged	-0.241627	0.192017	0.700127	unchanged	-0.209122	0.160246	0.822076	unchanged	-0.056325
POS_t778	(22S)-5alpha-cholest-24-ene-1beta,3beta,16beta,22-tetrol 1-O-alpha-L-rhamnopyranoside 16-O-beta-D-glucopyranoside	6301.83	6735.74	6632.6	6279.21	6973.58	7415.01	6631.61	6647.15	6950.4	5880.21	6355.94	6188.78	5259.71	4427.75	4729.27	0.0713746	0.427786	0.47586	unchanged	0.040426	0.330108	0.536281	unchanged	-0.0943501	0.0959369	0.813453	unchanged	-0.448266	0.00740767	1.03559	down	-0.0309486	0.708017	0.254356	unchanged	-0.165725	0.138953	0.847212	unchanged	-0.519641	0.00886916	1.03554	down	-0.134776	0.0292357	1.02208	down	-0.488692
NEG_t941	(22S)-cholesta-5,24-diene-3beta,11beta,16beta,22-tetrol 16-O-alpha-L-rhamnopyranoside	21115.4	21972.9	23174.9	16186.5	16839.1	16308.9	19904.4	20123.2	19333.5	33521.9	32894.4	33546.8	18638.7	18196	19274.3	-0.425614	0.00629827	1.09631	down	-0.158693	0.0465671	0.961347	unchanged	0.593185	0.00107557	1.09886	up	-0.239978	0.0149743	1.00877	down	0.266921	0.000474114	1.21202	up	1.0188	5.68468e-07	1.17373	up	0.185636	0.00615355	1.05724	up	0.751878	2.0094e-06	1.17917	up	-0.0812854
NEG_t860	(22S,25S)-17alpha,26-dihydroxy-22,25-epoxyfurost-4,6-dien-3-one	24758.5	24921.4	24366.1	14083.4	12685.6	13695.4	13230.5	11985.2	12017.5	12655	12196.1	12027.4	13530	12887.6	12364.1	-0.871768	0.000351304	1.11972	down	-0.991832	0.000253922	1.09812	down	-1.00564	1.18537e-06	1.10495	down	-0.933046	9.12338e-05	1.08368	down	-0.120064	0.139118	0.83524	unchanged	-0.133875	0.0857926	0.933087	unchanged	-0.0612782	0.356733	0.516038	unchanged	-0.0138107	0.811132	0.153521	unchanged	0.0587861
NEG_t851	(22S,25S)-17alpha,26-dihydroxy-22,25-epoxyfurost-4-en-3-one	2708.99	2688.21	2549.98	2357.3	1953.73	2062.84	2931.51	2845.64	2710.33	1467.31	1588.01	1541.14	1518.14	1129.41	1359.58	-0.318274	0.0343603	1.00573	down	0.0948925	0.0957236	0.816507	unchanged	-0.78992	0.000112284	1.0993	down	-0.987871	0.00256815	1.06721	down	0.413166	0.0135218	1.1491	up	-0.471647	0.0308342	1.08138	down	-0.669598	0.00888263	1.0267	down	-0.884813	0.000327675	1.17302	down	-1.08276
NEG_t694	(24R)-24-Hydroxycalcitriol	12254.4	12531.8	12903.6	7122.43	6743.38	6932.04	5582.62	4819.99	4785.9	4642.83	4632.86	4522.34	3324.28	3402.7	3655.92	-0.857737	7.67478e-05	1.11996	down	-1.31119	4.21378e-05	1.09695	down	-1.44971	0.00034769	1.10457	down	-1.85996	2.45736e-05	1.0847	down	-0.453453	0.00978423	1.17994	down	-0.591972	0.000805581	1.16868	down	-1.00223	2.10624e-05	1.10897	down	-0.138519	0.214658	0.780562	unchanged	-0.548773
POS_t823	(24S)-24-methyl-5alpha-cholestane-3beta,5,6beta,25xi,26-pentol	29709	28655.9	29491.1	22843.9	20951.5	21249.3	19272.3	18961.2	19357	34830.6	35891.5	35102.9	11334.8	12467.9	14147.1	-0.433708	0.00126379	1.10628	down	-0.609309	0.000267302	1.09843	down	0.268467	0.00018731	1.09347	up	-1.21105	0.000733033	1.0799	down	-0.175602	0.0466224	1.11007	down	0.702174	0.000219371	1.16879	up	-0.777341	0.00131602	1.08638	down	0.877776	7.7714e-05	1.17943	up	-0.601739
POS_t1136	(24S)-24-methylcholesta-4,22E,25-trien-3-one	4638.79	4458.14	4556.51	2412.11	2555.56	2409.49	2040.36	2424.95	2023.17	3442.23	3015.49	3239.13	4944.24	4583.79	5478.41	-0.888126	8.40686e-06	1.12071	down	-1.07331	0.000953147	1.09334	down	-0.493676	0.0034399	1.08373	down	0.136317	0.221582	0.703591	unchanged	-0.185189	0.140786	0.896383	unchanged	0.39445	0.014714	1.11111	up	1.02444	0.00851939	1.08971	up	0.579639	0.00407148	1.11876	up	1.20963
POS_t1025	(24S)-24-methylcholestane-1beta,3beta,5alpha,6beta,25-pentol	89839.2	90132.8	90007.7	50394.4	48089.6	48838	40766.9	39064.2	38211.8	36500.5	34118	36278.1	31232.8	29288.8	31838.2	-0.873877	0.000225701	1.12267	down	-1.19354	0.000185675	1.10047	down	-1.33663	0.000165089	1.10541	down	-1.54751	0.000142624	1.08552	down	-0.319662	0.000680225	1.20683	down	-0.462757	0.000203746	1.16125	down	-0.673637	6.44758e-05	1.1061	down	-0.143095	0.0254137	1.02333	down	-0.353975
NEG_t379	(25R)-26-O-beta-D-glucopyranosyl-3-sulfo-furost-5-ene-1beta,3beta,22alpha,26-tetrol 1-O-[alpha-L-rhamnopyranosyl-(1->2)-O-4-sulfo-alpha-L-arabinopyranoside]	30753.9	31219.6	29870.2	15497.1	16523.3	16755.9	13918.6	14623.5	15527.7	16006.4	17276.4	17037.3	21671.5	20544.5	20744.3	-0.913004	1.31709e-05	1.11998	down	-1.05939	1.60964e-05	1.09774	down	-0.868046	1.54172e-05	1.10231	down	-0.544741	5.94332e-05	1.07945	down	-0.146387	0.0626135	0.975797	unchanged	0.0449585	0.401585	0.498628	unchanged	0.368264	0.000853846	1.08706	up	0.191346	0.0278199	1.01992	up	0.514651
POS_t422	(25R)-3-beta-hydroxyspirost-5-en-12-one	4783.42	4396.97	4344.04	1342.43	1287.82	1307.6	887.377	834.004	872.023	1427.48	1418.15	1379.22	1659.84	1754.81	1754.33	-1.78009	0.001664	1.11904	down	-2.38265	0.00127376	1.09775	down	-1.67859	0.00180035	1.1014	down	-1.38761	0.00160959	1.08028	down	-0.602564	3.75234e-05	1.22638	down	0.101492	0.0118639	1.06904	up	0.39247	0.00146721	1.09682	up	0.704056	1.56542e-05	1.17675	up	0.995034
NEG_t893	(25R)-5alpha-Spirostan-2alpha,3beta,5alpha,6alpha-tetraol 2-O-beta-D-glucopyranoside	16521.1	15677.7	16192.5	3143.15	2649.48	3353.84	12215.8	12938	12924	1835.42	431.422	197.479	1485.89	1318.86	1148.39	-2.40346	2.86327e-06	1.12193	down	-0.345799	0.000554143	1.07978	down	-4.29549	0.000150943	1.10282	down	-3.61368	4.20991e-05	1.0852	down	2.05766	8.1582e-06	1.22987	up	-1.89203	0.0345418	1.05213	down	-1.21022	0.00594093	1.07556	down	-3.94969	0.000339218	1.17518	down	-3.26788
NEG_t969	(25S)-3beta,17alpha-dihydroxyspirost-5-en-27-yl beta-D-glucopyranoside	14478.7	11383.1	9304.14	4846.93	4486.18	3493.02	983.428	1587.05	518.602	984.742	511.601	446.848	472.635	259.011	208.619	-1.45509	0.031294	1.03633	down	-3.50893	0.0160593	1.05822	down	-4.17768	0.0169435	1.06673	down	-5.22496	0.0166999	1.04994	down	-2.05384	0.00389451	1.17595	down	-2.72259	0.00556577	1.14155	down	-3.76987	0.00827349	1.08962	down	-0.668749	0.355753	0.562277	unchanged	-1.71604
POS_t1830	(2alpha,10beta)-2,10-Dihydroxy-11,12,13-trinor-6-eremophilen-8-one	2386.62	2339.43	2358.28	1610.02	1577.72	1575.53	1547.91	1461.35	1530.85	1897.69	1834.56	1872.94	1831.38	1786.02	1717.83	-0.572676	2.5119e-06	1.12213	down	-0.641903	9.50277e-05	1.09825	down	-0.337865	5.04138e-05	1.10109	down	-0.40908	0.000944996	1.07781	down	-0.0692277	0.0906719	0.975616	unchanged	0.234811	0.000593153	1.16089	up	0.163596	0.0199199	1.04541	up	0.304038	0.000703444	1.16154	up	0.232824
POS_t382	(2alpha,3alpha,17R,18beta)-19(18->17)-abeo-28-norolean-12-ene-2,3,18,23-tetraol	17311.8	17442.3	18075.8	21291.7	21527.7	23276	24950.9	23645.4	23848.5	23430.5	22973	24638.3	24295.8	27892.3	27903.5	0.323192	0.0113636	1.07519	up	0.455526	0.000553679	1.0898	up	0.427313	0.00197553	1.08815	up	0.600294	0.0143202	1.04851	up	0.132334	0.0562328	1.0076	unchanged	0.104121	0.111592	0.843479	unchanged	0.277102	0.0408179	0.962604	unchanged	-0.0282133	0.507763	0.404354	unchanged	0.144768
POS_t75	(2alpha,3alpha,7alpha,12¦Î,13¦Î)-3-(2-Methylbutanoyl):2,3,7-Trihydroxy-8(17)-labden-15,12-olide	250664	246966	250677	132403	124973	126447	93887	89150.9	87851.1	131451	128104	121936	137871	139688	131411	-0.963194	1.64207e-05	1.12228	down	-1.46593	1.10964e-06	1.10053	down	-0.97198	6.76258e-05	1.10448	down	-0.871639	4.24778e-05	1.08456	down	-0.502734	0.000269415	1.21797	down	-0.00878582	0.839914	0.12628	unchanged	0.0915549	0.0691779	0.865741	unchanged	0.493949	0.000807875	1.1616	up	0.594289
POS_t1887	(2alpha,5beta,7alpha,13alpha)-4-(acetyloxy)-13-{[(2R,3S)-3-(benzoylamino)-2-hydroxy-3-phenylpropanoyl]oxy}-1,7-dihydroxy-9,10-dioxo-5,20-epoxytax-11-en-2-yl benzoate	6646.38	6154.12	6145.81	6152.72	6204.53	6311.61	5511.96	5200.18	5721.48	11197.9	10734.9	10966.3	13541.6	13779.8	12869.9	-0.0212828	0.637965	0.291601	unchanged	-0.205267	0.0205159	0.970527	unchanged	0.796128	3.64848e-05	1.10126	up	1.08496	0.00010437	1.08152	up	-0.183984	0.0300122	1.1342	down	0.817411	0.000231702	1.17235	up	1.10625	0.0010919	1.10972	up	1.00139	1.2493e-05	1.17731	up	1.29023
POS_t1364	(2-aminoethoxy)[2-[docosa-4.7.10.13.16.19-hexaenoyloxy]-3-[hexadec-1-en-1-yloxy]propoxy]phosphinic acid	58577.3	53026.5	48342.9	84459.9	83325.5	64913	58786.9	64846.1	72128.9	81774.9	81204	83365.5	71069.8	73466.4	67218.5	0.54087	0.0441427	0.973107	unchanged	0.291509	0.0742282	0.853686	unchanged	0.623085	0.00803183	1.0822	up	0.404803	0.0121953	1.00746	up	-0.249361	0.187067	0.787376	unchanged	0.082215	0.547837	0.39484	unchanged	-0.136068	0.386906	0.520949	unchanged	0.331576	0.0451519	1.07093	up	0.113294
POS_q20	(2-Aminoethyl)Phosphonic Acid	201906	218489	212059	206736	244405	49225.4	245067	255135	196323	152356	104074	39991.6	133976	253405	133819	-0.337975	0.538409	0.387114	unchanged	0.139215	0.360953	0.544032	unchanged	-1.09331	0.0720203	0.953537	unchanged	-0.279124	0.450557	0.455493	unchanged	0.47719	0.390281	0.571422	unchanged	-0.755334	0.389559	0.524877	unchanged	0.0588512	0.928288	0.0536837	unchanged	-1.23252	0.0347377	1.03053	down	-0.418339
POS_t1777	(2E)-3,7-dimethylocta-2,6-dien-1-yl 6-O-beta-D-glucopyranosyl-beta-D-glucopyranoside	20752.3	20361.7	19908.3	17896.9	17025.4	17495.9	22562.5	22995.5	23106.7	32546.8	33706.3	33351.2	50835.2	54239.6	53369.4	-0.219267	0.00122135	1.09116	down	0.170233	0.0017076	1.07256	up	0.706872	1.72044e-05	1.10349	up	1.37657	0.000559065	1.08362	up	0.3895	0.000153713	1.22493	up	0.926139	7.4147e-06	1.17272	up	1.59583	0.000445842	1.11104	up	0.536639	0.000144846	1.17727	up	1.20633
NEG_t1666	(2E)-4-Hydroxy-2-butenal	11269.9	12074.6	13258.9	14637.2	14807.8	15204.3	17080.1	17640.1	17785	17164.7	17034.7	18183	20726.6	18625.4	19876.5	0.28666	0.0349024	1.02489	up	0.520487	0.00604842	1.07235	up	0.517106	0.00298429	1.07041	up	0.694316	0.000864705	1.0599	up	0.233826	0.000863846	1.20661	up	0.230446	0.00913388	1.12169	up	0.407656	0.0109529	1.07708	up	-0.00338012	0.92835	0.0572026	unchanged	0.173829
NEG_t289	(2E)-N-(4-aminobutyl)-3-[3-(beta-D-glucopyranosyloxy)-4-hydroxyphenyl]prop-2-enamide	3294.46	3526.2	3260.34	6838.11	6731.9	6784.19	8605.15	8616.84	8959.52	7916.13	8653.15	7655.87	9993.53	10443.8	9826.55	1.01369	0.000143626	1.12178	up	1.37691	7.80787e-06	1.09939	up	1.26487	0.00228806	1.09639	up	1.58596	0.000104281	1.08393	up	0.363222	0.0021318	1.22317	up	0.251179	0.0482775	1.06479	up	0.57227	0.00249527	1.10595	up	-0.112043	0.148931	0.841862	unchanged	0.209049
POS_t1581	(2E,2'E)-N,N'-[(5,5'-Dihydroxy-1H,1'H-4,4'-biindole-3,3'-diyl)di-2,1-ethanediyl]bis[3-(4-hydroxy-3-methoxyphenyl)acrylamide]	13124.6	12411	12526.1	7950.12	7995.83	8003.09	9733.46	9922.16	9684.51	5394.48	5274.49	5541.5	3373.49	3457.03	3532.63	-0.668371	0.00209923	1.11833	down	-0.375463	0.00293327	1.08711	down	-1.23141	0.000280471	1.10356	down	-1.87688	0.000354687	1.08459	down	0.292908	0.0010115	1.22835	up	-0.563041	0.000558427	1.17224	down	-1.20851	1.6635e-05	1.11275	down	-0.855949	2.13617e-06	1.17911	down	-1.50141
POS_t1338	(2E,3R,4R,9'Z)-2-(dodec-9'-en-11'-ynylidene)-3-hydroxy-4-methylbutanolide	102547	100521	103064	125289	126837	121862	129750	124432	133754	107439	107578	103596	57318.1	57447	56566	0.288843	0.00080952	1.11136	up	0.341669	0.00620357	1.0783	up	0.0576578	0.0650708	0.893263	unchanged	-0.837363	6.66625e-05	1.08516	down	0.052826	0.22505	0.743235	unchanged	-0.231186	0.000765834	1.1487	down	-1.12621	0.000316163	1.11192	down	-0.284012	0.00519978	1.14256	down	-1.17903
POS_t1275	(2E,4E)-2,4-Dodecadienoic acid	2097.55	2197.68	1947.53	2833.55	2511.58	2380.68	2162.58	2033.94	1936.12	3422.21	3450.84	3560.09	2060.65	1841.02	1906.07	0.307501	0.0464592	0.955207	unchanged	-0.0256739	0.726942	0.202845	unchanged	0.740917	0.000322623	1.09795	up	-0.104207	0.21238	0.647523	unchanged	-0.333175	0.0402858	1.07372	down	0.433416	0.0148803	1.12096	up	-0.411709	0.0253231	1.00824	down	0.766591	0.000157424	1.17356	up	-0.0785335
POS_t209	(2E,4E)-5-[(3R,6R,7R)-6,7-dihydroxy-7-methyl-8-oxo-4,6,7,8-tetrahydro-3H-2-benzopyran-3-yl] penta-2,4-dienoic acid	46645.7	46214.3	45928.3	30149.1	29886.5	29202.9	30944.8	30018.4	29434.8	22880	22745.5	23975.5	26533.9	26538.6	27116	-0.637148	2.9448e-06	1.12229	down	-0.618523	8.77483e-05	1.09896	down	-0.995706	1.29339e-05	1.10503	down	-0.791418	2.88942e-07	1.08543	down	0.0186247	0.507012	0.427764	unchanged	-0.358558	0.000294921	1.16197	down	-0.15427	0.00156218	1.08549	down	-0.377183	0.00031981	1.1639	down	-0.172895
NEG_t1596	(2E,4E)-cyclo-[(NMe-L-Ala)-(NMe-L-Val)-(Nalpha-6-oxohexa-2,4-dienoyl-L-Orn)]	81538.3	83156.7	82848.8	63569.9	63846.8	65567.9	66719.5	69647.9	67744.3	97664.6	102227	103827	103045	108809	108847	-0.359199	3.28864e-05	1.119	down	-0.278325	0.000486131	1.09078	down	0.295053	0.00647532	1.08349	up	0.373543	0.00407812	1.07169	up	0.0808734	0.0289389	1.06977	up	0.654251	0.00101459	1.16796	up	0.732741	0.000855835	1.108	up	0.573378	0.000700223	1.17169	up	0.651868
NEG_t1186	(2E,4E)-nona-2,4-dienoic acid	40846.5	40036.5	43452.7	43280.5	43460.3	46140.7	34739.8	34972.6	36924.3	53556.2	56114.4	57030.9	63282.4	61837.2	66669.8	0.0958999	0.10962	0.805426	unchanged	-0.221537	0.0123725	1.01472	down	0.423026	0.000646157	1.08283	up	0.625282	0.000380062	1.07275	up	-0.317437	0.00220125	1.19166	down	0.327126	0.00133601	1.14025	up	0.529382	0.000742577	1.0966	up	0.644563	0.000218331	1.17141	up	0.846819
NEG_t1275	(2E,4E)-N-phenethylundeca-2,4-dien-8,10-diynamide	7160.82	8057.31	7105.11	14634.5	14310.4	15404.5	12689.1	13285.9	13800.9	9230.3	9337.06	10589.1	8161.16	7421.83	7275.37	0.99037	8.23983e-05	1.11503	up	0.83335	0.000200292	1.08827	up	0.385268	0.0162806	1.00115	up	0.0341761	0.688174	0.229378	unchanged	-0.15702	0.0288708	1.05739	down	-0.605102	0.00106967	1.14824	down	-0.956194	8.77454e-05	1.10526	down	-0.448082	0.00378476	1.12877	down	-0.799174
POS_t1277	(2E,4E,14E)-13-hydroperoxy-N-(2-methylpropyl)icosa-2,4,14-trienamide	3163.37	2543.19	2473.8	1319.76	956.252	761.288	1856.04	1656.94	1751.75	836.321	622.679	347.791	745.656	1289.47	934.822	-1.42937	0.00427325	1.07012	down	-0.635803	0.0398701	0.997804	unchanged	-2.17873	0.00235395	1.07393	down	-1.46173	0.00413273	1.03658	down	0.793571	0.0338457	1.11659	up	-0.74936	0.132257	0.808261	unchanged	-0.0323524	0.926441	0.0546809	unchanged	-1.54293	0.00736168	1.14112	down	-0.825923
POS_t689	(2E,4E,6Z)-cyclo-[(NMe-L-Ala)-(NMe-L-Val)-(Nalpha-octa-2,4,6-trienoyl-L-Orn)]	1699.52	1869.68	2010.71	711.698	616.689	556.781	799.64	891.099	632.705	1584.4	1720.92	1487.16	2268.4	2173.98	2149.19	-1.56555	0.00128288	1.1086	down	-1.26397	0.000875428	1.076	down	-0.219466	0.085234	0.839196	unchanged	0.240383	0.0490623	0.941222	unchanged	0.301571	0.188372	0.786924	unchanged	1.34608	0.000608791	1.15818	up	1.80593	1.62807e-05	1.10999	up	1.04451	0.00132631	1.14603	up	1.50436
NEG_t659	(2E,4Z)-4-amino-2,3-dimethylheptadeca-2,4-diene-dioic acid	767.563	667.023	777.435	1315.55	1010.06	1026.21	815.056	810.962	250.403	546.767	455.077	430.665	488.482	675.176	762.859	0.599581	0.0491079	0.982389	unchanged	-0.237381	0.613612	0.309601	unchanged	-0.626822	0.00649957	1.03222	down	-0.199369	0.366764	0.515348	unchanged	-0.836962	0.10217	0.933072	unchanged	-1.2264	0.0148641	1.11555	down	-0.79895	0.0221534	0.979767	unchanged	-0.38944	0.514547	0.426914	unchanged	0.0380118
POS_t1276	(2E,6Z)-2,9-Heptadecadiene-4,6-diyne	1147.85	1160.69	1529.04	1552.89	1522.5	1629.61	1698.3	1625.49	1424.59	1507.59	1594.86	1893.61	2394.49	1983.09	1992.97	0.293997	0.139545	0.838211	unchanged	0.307238	0.123085	0.784739	unchanged	0.380593	0.0872904	0.827639	unchanged	0.73122	0.0103396	0.995167	unchanged	0.0132407	0.88121	0.10137	unchanged	0.0865959	0.497676	0.436677	unchanged	0.437223	0.0482509	0.994927	unchanged	0.0733552	0.597258	0.327975	unchanged	0.423983
POS_t849	(2E,9Z)-2,9-Pentadecadiene-4,6-diyne	1.84419e+06	1.8386e+06	1.78259e+06	1.69372e+06	1.37785e+06	1.35085e+06	1.41702e+06	1.52863e+06	1.52275e+06	1.51271e+06	1.63877e+06	1.67786e+06	1.90378e+06	2.07994e+06	2.05389e+06	-0.305485	0.0829772	0.944753	unchanged	-0.290566	0.00361459	1.06853	down	-0.178495	0.0370663	0.98697	unchanged	0.143654	0.0603557	0.926403	unchanged	0.014919	0.90497	0.0810973	unchanged	0.126989	0.348922	0.574755	unchanged	0.449139	0.0230528	1.01232	up	0.11207	0.129311	0.824578	unchanged	0.43422
POS_t724	(2-L-valine)-pithomycolide	783.178	513.575	533.099	1235.28	1003.84	1165.5	857.368	985.909	772.506	604.952	498.329	490.225	10.0189	10.0189	141.741	0.895766	0.010222	1.03517	up	0.515516	0.0766583	0.853662	unchanged	-0.199523	0.471037	0.425994	unchanged	-3.49963	0.0110107	1.02497	down	-0.38025	0.0472042	1.0082	down	-1.09529	0.00409987	1.13722	down	-4.3954	0.000472662	1.1006	down	-0.715039	0.0149038	1.08698	down	-4.01515
NEG_t1535	(2R)-2-(p-hydroxybenzyl)malic acid	275845	263957	280795	90504.5	94896.5	92958.2	83300.2	86669.3	84837	67339.1	64841.4	69016.9	61752.4	61878.9	61573.9	-1.55972	0.000388313	1.12147	down	-1.68727	0.000466064	1.09936	down	-2.02806	0.000305832	1.10448	down	-2.14755	0.000554037	1.08468	down	-0.127546	0.00946858	1.14122	down	-0.468335	0.000128409	1.16362	down	-0.587823	0.00159808	1.10928	down	-0.34079	0.000420785	1.163	down	-0.460277
NEG_t1405	(2R)-2-[(2S,3S,6R)-6-[4-amino-5-(hydroxymethyl)-2-oxopyrimidin-1(2H)-yl]-3-{[(2S)-2-amino-3-hydroxypropanoyl]amino}-3,6-dihydro-2H-pyran-2-yl]-5-[(diaminomethylidene)amino]-2-hydroxypentanoic acid (non-preferred name)	9592.62	9714.16	10134.3	5044.57	5197.56	4789.61	3922.6	3866.36	3664.63	3002.73	2977.66	3695.58	2776.62	2801.73	2515.46	-0.969819	3.96407e-05	1.11932	down	-1.36203	8.68675e-05	1.09894	down	-1.60535	5.18637e-05	1.10168	down	-1.86294	2.8121e-05	1.08437	down	-0.392211	0.00204969	1.19879	down	-0.635533	0.00686178	1.12635	down	-0.893121	0.000157021	1.10375	down	-0.243322	0.11659	0.905335	unchanged	-0.50091
NEG_t756	(2R)-2-beta-D-glucopyranosyloxy-2-(2-methylpropyl)butanedioic acid	4266.24	5125.01	4779.78	10383.9	9522.22	9580.11	10012.2	10252.5	9958.16	8473.89	8298.89	8989.03	7851.86	8503.69	8603.6	1.05709	0.000178441	1.11145	up	1.09269	0.000754558	1.09559	up	0.86229	0.000342665	1.09059	up	0.816624	0.000476934	1.06662	up	0.0355996	0.475892	0.477033	unchanged	-0.194805	0.0264278	1.02537	down	-0.24047	0.0151856	1.0022	down	-0.230405	0.00944263	1.12947	down	-0.27607
POS_t967	(2R)-2-Hydroxycyclooctanone	1899.81	2010.88	2135.8	2247.84	2006.86	2182.14	1876.64	1839.7	1751.38	3705.19	3286.24	3404.63	1573.66	1201.36	1516.61	0.0902546	0.259599	0.616474	unchanged	-0.145158	0.0863503	0.857645	unchanged	0.781868	0.0017464	1.08519	up	-0.49457	0.0191014	0.986765	unchanged	-0.235412	0.0282435	1.10187	down	0.691613	0.00211304	1.14744	up	-0.584825	0.0102161	1.04001	down	0.927025	0.00324916	1.16594	up	-0.349412
POS_t818	(2R)-2-hydroxy-N-[(2S,3R,4E,8E)-1-beta-D-glucopyranosyloxy-3-hydroxy-9-methylpentadeca-4,8-dien-2-yl]nonadecanamide	63083.9	33520.4	38072.2	40494.1	44315.7	45743	46566.4	48543.5	48235.6	45147.4	38028	69797.8	67755.6	74471.7	74884.1	-0.044866	0.895641	0.0825043	unchanged	0.0899974	0.783197	0.170586	unchanged	0.18378	0.670592	0.247134	unchanged	0.688937	0.0881136	0.893882	unchanged	0.134863	0.0980085	0.967549	unchanged	0.228646	0.520045	0.42028	unchanged	0.733803	0.000933949	1.09274	up	0.0937827	0.770745	0.19374	unchanged	0.598939
POS_t640	(2R)-2-O-beta-D-glucopyranosyl-7-methoxy-2H-1,4-benzoxazin-3(4H)-one	4063.21	3919.56	3612.33	4137.32	4019.49	4438.76	5062.72	4988.71	5242.22	4733.04	5013.61	4769.41	2991.17	2952.84	2758.77	0.119401	0.141781	0.757948	unchanged	0.399418	0.00327347	1.0686	up	0.324135	0.00571	1.05088	up	-0.413966	0.00722261	1.03612	down	0.280016	0.00654361	1.17245	up	0.204734	0.0172231	1.05994	up	-0.533368	0.00223902	1.08653	down	-0.0752826	0.0905486	0.879946	unchanged	-0.813384
NEG_t682	(2R)-2-octyl>piperidine	17607.4	18588.6	17577.8	10444.9	10672.6	11185.8	9472.99	9146.33	9179.03	6946.4	6343.39	6419.53	3673.99	3730.99	4095.52	-0.735217	0.000152146	1.11642	down	-0.951903	0.000610345	1.09742	down	-1.44802	5.40425e-05	1.10335	down	-2.22521	0.0001053	1.0845	down	-0.216686	0.00978699	1.17282	down	-0.712807	0.000150356	1.16339	down	-1.48999	5.63676e-05	1.10999	down	-0.496121	0.000942545	1.16558	down	-1.2733
NEG_t590	(2R)-3-[(2S,6R,8S,11R)-2-[(E,2R)-4-[(2S,2'R,4R,4aS,6R,8aR)-4-hydroxy-2-[(1S,3S)-1-hydroxy-3-[(2S,3R,6S)-3-methyl-1,7-dioxaspiro[5.5]undecan-2-yl]butyl]-3-methylene-2'-spiro[4a,7,8,8a-tetrahydro-4H-pyrano[3,2-b]pyran-6,5'-oxolane]yl]but-3-en-2-yl]-11-hydroxy-4-methyl-1,7-dioxaspiro[5.5]undec-4-en-8-yl]-2-hydroxy-2-methylpropanoic acid [(4Z)-7-(hydroxymethyl)-2-methyleneocta-4,7-dienyl] ester	999453	1.00977e+06	1.03405e+06	801892	726058	809209	778702	676405	718689	1.26195e+06	1.16995e+06	1.2337e+06	1.53166e+06	1.39821e+06	1.6451e+06	-0.380867	0.00634358	1.09176	down	-0.485407	0.00563828	1.07599	down	0.268424	0.00943247	1.06481	up	0.588138	0.0173522	1.04502	up	-0.10454	0.244278	0.695422	unchanged	0.64929	0.000312186	1.15748	up	0.969005	0.00436759	1.09052	up	0.75383	0.00025794	1.16531	up	1.07354
POS_t2084	(2R)-5-Oxo-tetrahydro-furan-2r,3c-dicarbonsaeure-dimethylester	4604.75	4706.36	4561.88	2581.11	2572.65	2625.75	2414.35	2419.98	2369.65	2051.32	2032.95	2146.1	1950.75	2026.4	1975.46	-0.834527	8.72424e-05	1.12216	down	-0.945412	7.6496e-05	1.10003	down	-1.15489	2.02119e-06	1.10481	down	-1.22068	1.31744e-05	1.08516	down	-0.110885	0.00111768	1.19876	down	-0.320362	0.00119582	1.16142	down	-0.386156	4.82307e-05	1.10843	down	-0.209477	0.00457553	1.14861	down	-0.275272
POS_t68	(2R)-8-ethyl-7-hydroxy-5-methoxy-2-methyl-2,3-dihydrochromen-4-one	57594.2	55501	56223.4	45889.8	46003	45235.7	49273.4	47697.4	47477.2	38795.3	38912.6	40174.5	30261.6	29971.1	31844.5	-0.304212	0.00110548	1.11492	down	-0.229189	0.000596446	1.07929	down	-0.52239	4.80005e-05	1.10156	down	-0.878823	7.12696e-06	1.08355	down	0.075023	0.0347013	1.10096	up	-0.218178	0.000905897	1.16031	down	-0.574611	0.000356109	1.10912	down	-0.293201	0.000343531	1.16528	down	-0.649634
POS_t1996	(2R)-Flavanomarein	4592.44	4428.4	4400.93	17347.3	17446.8	16654.3	21718.2	21938.7	21434.6	14331.3	14207.9	14945.3	6363.69	6473.94	6649.1	1.93855	0.000195583	1.12238	up	2.27789	6.3677e-06	1.10078	up	1.69593	0.000239717	1.10463	up	0.537916	7.89452e-05	1.08036	up	0.339343	0.000367297	1.22271	up	-0.242623	0.00146387	1.13817	down	-1.40063	0.000163832	1.11166	down	-0.581966	4.55137e-05	1.17717	down	-1.73998
POS_t383	(2R)-N-{(1S,2S,3E,7E)-1-[(beta-D-glucopyranosyloxy)methyl]-2-hydroxyheptadeca-3,7-dien-1-yl}-2-hydroxyhexadecanamide	1.6592e+07	1.68343e+07	1.65051e+07	1.99541e+07	2.04581e+07	2.06153e+07	2.15441e+07	2.16768e+07	2.13139e+07	2.10007e+07	2.04854e+07	2.07518e+07	1.91586e+07	1.91172e+07	1.90715e+07	0.289513	0.00055088	1.11526	up	0.37013	4.91017e-06	1.09902	up	0.317847	6.44919e-05	1.10169	up	0.199778	0.000881369	1.08223	up	0.0806162	0.0134652	1.1498	up	0.0283335	0.185952	0.739722	unchanged	-0.0897358	0.0239331	1.05765	down	-0.0522827	0.0170344	1.06541	down	-0.170352
POS_t1815	(2R)-spiro[2.2]pentane-2-carboxylic acid	1553.01	1600.48	1536.23	585.329	630.875	637.502	404.688	405.198	373.194	338.431	351.935	436.133	312.653	210.378	237.389	-1.33909	3.92004e-06	1.1217	down	-1.98695	1.04699e-05	1.10018	down	-2.05765	2.40675e-05	1.10381	down	-2.62463	1.74705e-05	1.08424	down	-0.647864	0.000758018	1.21411	down	-0.718565	0.00561823	1.12907	down	-1.28554	0.00168836	1.09333	down	-0.0707017	0.608681	0.330465	unchanged	-0.63768
NEG_t1398	(2'R,12'S)-6-(2-acetoxy-12-hydroxy-tridecyl)-2,4-dihydroxybenzoic acid	35101.5	37940	36488.7	24699.5	25355.3	24077.1	20323	20288.4	21423.8	21513.7	22538.8	22792.6	24063.6	23609	23938.9	-0.563163	0.00139046	1.1105	down	-0.820169	0.00060379	1.09391	down	-0.712436	0.000726119	1.09696	down	-0.613065	0.00342494	1.07663	down	-0.257006	0.00154179	1.19286	down	-0.149272	0.0107557	1.07393	down	-0.049902	0.138825	0.812601	unchanged	0.107734	0.0413476	0.979028	unchanged	0.207104
POS_t1029	(2R,3E)-2-hydroxy-N-[(2S,3R,4E,8Z)-1-beta-D-glucopyranosyloxy-3-hydroxyhexadeca-4,8-dien-2-yl]octadec-3-enamide	237551	250230	254171	311199	316095	325241	307717	297694	302250	287424	280308	275824	184001	187325	182354	0.360447	0.00050321	1.10459	up	0.290829	0.0018593	1.07753	up	0.185158	0.00731717	1.04145	up	-0.422274	0.00374038	1.07115	down	-0.069618	0.0470197	1.02248	down	-0.175289	0.0027595	1.12699	down	-0.782721	0.000282882	1.11061	down	-0.105671	0.00913973	1.08971	down	-0.713103
NEG_t1713	(2R,3R)-butane-1,2,3-triol	2465.7	2484.55	2418.42	4010.81	3743.82	3932.5	3672.06	3625.96	3801.06	3426.58	3144.77	3280.54	2919.45	2954.49	3001.48	0.665445	0.0018726	1.11614	up	0.590964	0.000545159	1.09652	up	0.418996	0.00690855	1.08391	up	0.268412	0.000105144	1.07778	up	-0.0744806	0.118691	0.885161	unchanged	-0.246449	0.00575652	1.10101	down	-0.397033	0.00414829	1.09606	down	-0.171968	0.0177695	1.0701	down	-0.322552
POS_t421	(2R,3R,11bS)-3-ethyl-2-(2-hydroxyethyl)-10-methoxy-1,3,4,6,7,11b-hexahydro-2H-pyrido[2,1-a]isoquinolin-9-ol	1441.16	1507.26	1490.08	404.807	427.31	427.594	240.894	244.977	240.242	436.955	478.538	466.996	618.618	586.278	593.308	-1.81698	6.54942e-05	1.1224	down	-2.61181	0.000238045	1.10039	down	-1.6828	9.60614e-06	1.10469	down	-1.30352	4.25841e-05	1.08452	down	-0.794826	0.00127633	1.22793	down	0.134176	0.0596451	0.958078	unchanged	0.513465	0.000197325	1.10257	up	0.929002	0.00285503	1.17286	up	1.30829
POS_t645	(2R,3R,4R,5R,7S,8S,9S,11E,13S,15R)-2,3,5,7,8,9,15-heptahydroxyjatropha-6(17),11-diene-14-one-7,8,9-triacetate-2-ncotinate-5-(2-methylbutyrate)	23382.6	22315.8	22221.6	29585.9	29113	29142	30927.4	29456.7	30799.4	44512.9	41590.9	44373.4	94706.7	95558.2	93861.7	0.371056	0.000942805	1.11514	up	0.424937	0.00027956	1.08801	up	0.94189	0.000611733	1.10059	up	2.06463	8.55693e-08	1.08573	up	0.0538813	0.130789	0.921597	unchanged	0.570834	0.00370343	1.16377	up	1.69357	1.24102e-05	1.11287	up	0.516953	0.00130161	1.16529	up	1.63969
NEG_t1542	(2R,3R,4S,5R,6S)-2-(hydroxymethyl)-6-phenoxy-3-(propan-2-yl)-5-{[(2S,3R,4S,5S,6R)-3,4,5-trihydroxy-6-(hydroxymethyl)tetrahydro-2H-pyran-2-yl]oxy}tetrahydro-2H-pyran-3,4,5-triol (non-preferred name)	14149.2	13888.9	13780.3	7054.22	7532.5	7337.62	6654.43	6849.42	6679.1	8703.08	8680.49	9519.68	11409.5	11168.4	10877	-0.931605	5.12152e-06	1.1217	down	-1.051	7.44187e-06	1.10029	down	-0.636357	0.000988398	1.09803	down	-0.321921	0.000233603	1.07604	down	-0.119396	0.0366171	1.09211	down	0.295247	0.0131768	1.10064	up	0.609684	5.38384e-05	1.10659	up	0.414643	0.0117868	1.14456	up	0.72908
NEG_t1629	(2R,3S,4R,5R,6S)-2-(hydroxymethyl)-3-methyl-6-[(4aS,7aR)-1,4a,5,7a-tetrahydrocyclopenta[c]pyran-1-yloxy]tetrahydro-2H-pyran-2,3,4,5-tetrol (non-preferred name)	29825.3	30260.4	29434.2	21202.3	21806.3	21519.7	16580.6	18441.9	18373.3	10306.4	10899.6	11546.1	8752.57	7834.42	7832.97	-0.472278	2.03808e-05	1.12048	down	-0.745483	0.000797243	1.09452	down	-1.45062	6.57202e-06	1.10471	down	-1.87415	1.1969e-06	1.08519	down	-0.273205	0.0194469	1.16639	down	-0.978345	0.000148296	1.17112	down	-1.40187	2.51572e-05	1.11146	down	-0.70514	0.00166993	1.15634	down	-1.12867
POS_t1982	(2R,3S,4S)-2,3-trans-3,4-trans-3,3',4',5',7-pentahydroxy-4-flavan	341459	335249	335351	336162	344268	333039	368067	370119	378844	206059	206401	208421	103169	107826	103282	0.00200972	0.911544	0.0671831	unchanged	0.142375	0.00186266	1.0747	up	-0.704904	5.08662e-05	1.10523	down	-1.68719	2.46789e-07	1.08562	down	0.140365	0.00183475	1.18914	up	-0.706914	0.000386136	1.17283	down	-1.6892	1.6398e-05	1.11246	down	-0.847279	0.000221585	1.17948	down	-1.82956
POS_t72	(2R,3S,4S,5R,6R)-2-[[(2R,3R,4R)-3,4-dihydroxy-4-(hydroxymethyl)oxolan-2-yl]oxymethyl]-6-[(2E)-3,7-dimethylocta-2,6-dienoxy]oxane-3,4,5-triol	22839.1	22480.3	22413.7	25201.1	24822.1	25029.1	25062.6	24745.9	25400	31244.6	31158.1	32877.4	31387.8	34316.3	33606.3	0.148036	0.000175823	1.11234	up	0.151035	0.000735103	1.08257	up	0.492315	0.00244518	1.0973	up	0.552085	0.00603638	1.07062	up	0.00299835	0.826012	0.145621	unchanged	0.344279	0.00535893	1.15801	up	0.404048	0.0107741	1.08705	up	0.34128	0.00354417	1.16254	up	0.40105
NEG_t412	(2R,3S,4S,5R,6R)-2-[[(2R,3R,4R)-3,4-dihydroxy-4-(hydroxymethyl)oxolan-2-yl]oxymethyl]-6-oct-1-en-3-yloxyoxane-3,4,5-triol	15821.7	16952.8	15177.6	10061	10626.1	11352.9	11215	11275.6	12066	10002.5	10048.2	10597	10323.3	9793.2	9251.47	-0.581721	0.00172671	1.092	down	-0.47263	0.00451875	1.06481	down	-0.645813	0.00380516	1.08608	down	-0.707347	0.00136212	1.0658	down	0.109091	0.151115	0.826873	unchanged	-0.0640922	0.350297	0.567863	unchanged	-0.125626	0.142909	0.752412	unchanged	-0.173184	0.0217227	1.05031	down	-0.234717
NEG_t1593	(2R,3S,4S,5R,6S)-2-(hydroxymethyl)-6-(4-hydroxy-2-methyl-5-propan-2-ylphenoxy)oxane-3,4,5-triol	3704.63	3686.41	3412.18	2548.66	2534.08	2471.68	2651.76	2803.2	2719.63	2419.91	2554.82	2551.63	2422.1	2570.93	2566.48	-0.516069	0.00521267	1.10552	down	-0.402244	0.00444308	1.07107	down	-0.521439	0.00236099	1.08614	down	-0.515097	0.00204282	1.06543	down	0.113825	0.0241993	1.11055	up	-0.00537064	0.864206	0.108734	unchanged	0.000971966	0.977098	0.0173411	unchanged	-0.119196	0.0257579	1.0223	down	-0.112853
POS_t1708	(2R,3S,4S,5R,6S)-2-(Hydroxymethyl)-6-[(5-methoxy-6-prop-2-enyl-1,3-benzodioxol-4-yl)oxy]oxane-3,4,5-triol	27181.7	26523	26123.2	17638.3	17689.2	17026	17917.3	18541.7	18797.7	10213.1	10737.1	10431.4	6063.81	6277.32	5910.1	-0.608608	4.35832e-05	1.11955	down	-0.530743	4.3059e-05	1.09563	down	-1.34698	2.72616e-05	1.10485	down	-2.1289	5.08034e-05	1.08534	down	0.0778656	0.0477109	1.011	up	-0.738368	2.75459e-05	1.17117	down	-1.52029	2.4197e-05	1.11204	down	-0.816233	7.31045e-05	1.17708	down	-1.59816
POS_t2141	(2R,3S,5R)-3-hydroxy-5-(5-methyl-2,4-dioxo-3,4-dihydropyrimidin-1(2H)-yl)tetrahydrofuran-2-carbonitrile (non-preferred name)	8126.92	8160.05	8089.51	3099.64	3136.47	3089.14	2104.65	2067.81	2188.19	2519.76	2518.43	2530.06	2459.31	2568.73	2539.61	-1.38628	2.06997e-08	1.12324	down	-1.93824	3.34677e-07	1.10086	down	-1.68746	7.2026e-06	1.10582	down	-1.68757	1.75764e-07	1.08579	down	-0.551969	0.000308412	1.22884	down	-0.301183	0.000293244	1.17294	down	-0.301297	0.000810719	1.10483	down	0.250786	0.00724881	1.16228	up	0.250672
POS_t1652	(2R,3S,5R)-5-(5-fluoro-2,4-dioxo-3,4-dihydropyrimidin-1(2H)-yl)-3-hydroxytetrahydrofuran-2-carbonitrile (non-preferred name)	25663.1	25615.1	25252.1	32656.5	33375.6	32474.2	35641.3	36149.2	34968.3	27392.4	26507.3	28545.8	20794.5	19976.4	21350.9	0.364186	0.000222814	1.11944	up	0.480252	0.000306632	1.09807	up	0.107412	0.0728663	0.942902	unchanged	-0.30093	0.00365674	1.06968	down	0.116066	0.003839	1.17424	up	-0.256774	0.00465724	1.14116	down	-0.665116	4.0302e-05	1.10947	down	-0.37284	0.000927195	1.16412	down	-0.781182
POS_t326	(2R,4R,6R)-4-hydroxy-2-undecyl-1,7-dioxadispiro[5.1.5.2]pentadeca-9,12-dien-11-one	43184.1	43757.8	45919.3	21738.9	20643.5	21419.5	16886.1	16131.5	16046.1	22271.6	21835.1	21152.1	21630.1	21761.1	22752.5	-1.05825	0.000336752	1.11993	down	-1.43719	0.000319794	1.09881	down	-1.02568	0.000354503	1.10239	down	-1.00624	0.000296274	1.08231	down	-0.378942	0.000378325	1.21484	down	0.0325747	0.350925	0.547897	unchanged	0.052006	0.180424	0.701323	unchanged	0.411517	0.00026694	1.16637	up	0.430948
NEG_t537	(2R,4S,4aR,7aS,7bR)-4-hydroxy-3-(hydroxymethyl)-6,6,7b-trimethyl-2,4,4a,5,6,7,7a,7b-octahydro-1H-cyclobuta[e]inden-2-yl 2-hydroxy-4-methoxy-6-methylbenzoate	18902.8	18459.6	18536.8	18101.7	18593.2	18044.1	17460.2	17147.6	18137.5	22902.3	24147.1	23953	28462.7	27546.2	27982.3	-0.030261	0.159693	0.738827	unchanged	-0.083786	0.0510919	0.938425	unchanged	0.345039	0.00271766	1.09146	up	0.587409	7.14739e-05	1.0837	up	-0.053525	0.138319	0.86139	unchanged	0.3753	0.001494	1.16033	up	0.61767	2.41951e-05	1.11067	up	0.428825	0.000349962	1.16581	up	0.671195
NEG_t1288	(2R,5R,6R,8S,9S,10S,12S)-15,16-epoxy-2-hydroxy-6-O-{beta-D-glucopyranosyl-(1->6)-alpha-D-xylopyranosyl}-cleroda-3,13(16),14-trien-17,12-olid-18-oic acid methyl ester	29759.3	29903.5	25304.6	20977.5	22464.9	21017.4	17453.9	16641.5	17279.2	18116.6	17191.4	18416.2	20012.1	20377.2	18377.7	-0.398509	0.0352511	1.01885	down	-0.725854	0.0157109	1.06205	down	-0.661337	0.0160078	1.05966	down	-0.531904	0.017411	1.01733	down	-0.327346	0.00436215	1.19536	down	-0.262829	0.00536345	1.11112	down	-0.133395	0.076357	0.857247	unchanged	0.064517	0.162574	0.781274	unchanged	0.19395
NEG_t458	(2R,5S,8R,9R,10S,18R,19S)-18,19-diacetoxy-18,19-epoxy-2-hydroxy-cleroda-3,12(Z),14-triene	22857.8	23866.2	22948.4	27223.4	28623.3	29971.5	22335.7	23982.3	24337	27395	26305	25788.1	20467.9	21102.9	21811.7	0.300697	0.0117424	1.07042	up	0.0202066	0.669675	0.252297	unchanged	0.190152	0.00676633	1.04371	up	-0.136501	0.0151932	0.978559	unchanged	-0.28049	0.00855698	1.14531	down	-0.110544	0.0994066	0.883419	unchanged	-0.437198	0.00389981	1.08319	down	0.169946	0.0217129	1.04387	up	-0.156708
POS_t1455	(2R,8a¦Â)-1,1,4a¦Á-Trimethyl-5¦Á-[(3Z)-3-(hydroxymethyl)-5-hydroxy-3-pentenyl]-6-methylenedecahydronaphthalene-2¦Á-ol	3034.45	2960.84	3078.9	3109.31	3184.2	3169.74	2785.47	2754.98	2552.91	2513.83	2833.69	2931.53	2139.48	2034.92	2364.09	0.0605654	0.0423185	0.947041	unchanged	-0.165031	0.0298406	0.987232	unchanged	-0.132304	0.16314	0.787204	unchanged	-0.472811	0.00725281	1.055	down	-0.225597	0.0173517	1.1686	down	-0.192869	0.0842466	0.984852	unchanged	-0.533376	0.00720973	1.0904	down	0.0327279	0.697913	0.24515	unchanged	-0.307779
POS_t357	(2'R,8'S)-5-(2,8-dihydroxytridecyl)resorcinol	67966.5	73554.6	72954	82151.6	84431	89011.6	75434.1	75737	69776.8	70845.1	68862.6	67238.8	67653.7	59063	60101.3	0.253045	0.00726833	1.04592	up	0.0428958	0.45772	0.418489	unchanged	-0.0515523	0.303476	0.576329	unchanged	-0.199177	0.0552844	0.888811	unchanged	-0.210149	0.0145601	1.1091	down	-0.304597	0.00566718	1.13088	down	-0.452221	0.00324893	1.06765	down	-0.0944481	0.122106	0.858914	unchanged	-0.242073
NEG_t1047	(2R,9S,12R,19S,22R,29S)-9,19,29-triamino-5,15,25-trihydroxy-2,12,22-trimethyl-1,11,21-trioxa-5,15,25-triazacyclotriacontane-4,10,14,20,24,30-hexone	11106	12222.2	11113.8	7154.7	6620.72	6790.48	8195.19	8757.1	8945.59	33092.4	33704.8	33650.7	74561.6	74361.1	78595.8	-0.743911	0.00228226	1.10665	down	-0.41133	0.00532067	1.05316	down	1.54421	1.37132e-05	1.10504	up	2.72375	0.000201201	1.08482	up	0.33258	0.00429974	1.17739	up	2.28812	8.92014e-08	1.17423	up	3.46766	0.000341765	1.11211	up	1.95554	1.61466e-07	1.18014	up	3.13508
POS_t2114	(2S)-1-methylpyrrolidine-2-carbaldehyde	195.569	195.037	180.31	272.094	292.832	272.034	338.316	334.882	345.13	281.083	315.216	293.086	262.979	229.885	260.518	0.551881	0.000779219	1.10303	up	0.834852	6.854e-05	1.0976	up	0.639529	0.002682	1.0821	up	0.400103	0.0160202	1.01279	up	0.282971	0.00567101	1.19579	up	0.087648	0.232429	0.685335	unchanged	-0.151778	0.10443	0.822547	unchanged	-0.195323	0.0406083	1.06178	down	-0.434749
NEG_t18	(2S)-1-O-linolenoyl-2-O-linoleoyl-3-O-[alpha-D-galactopyranosyl-(1''->6')-beta-D-galactopyranosyl]glycerol	8.0809e+06	8.01837e+06	8.04844e+06	6.38237e+06	5.87468e+06	5.83112e+06	5.07958e+06	4.76588e+06	4.74682e+06	5.31881e+06	5.17258e+06	5.17207e+06	6.29424e+06	6.34808e+06	6.25818e+06	-0.41684	0.00711611	1.10628	down	-0.72668	0.000869934	1.09837	down	-0.624483	5.8743e-05	1.1051	down	-0.353462	2.4217e-06	1.08517	down	-0.30984	0.00852354	1.1613	down	-0.207643	0.0368328	1.06938	down	0.0633779	0.264213	0.671721	unchanged	0.102198	0.0626056	0.98375	unchanged	0.373218
NEG_t687	(2S)-1-O-palmitoyl-3-O-beta-D-galactopyranosyl-sn-glycerol	22736.2	22939.6	23379.7	18673	18694.6	17778	20257.5	18994.1	18711.2	20361	19866.1	18330.5	17526.9	17138.3	16827.9	-0.32451	0.000538764	1.11024	down	-0.252628	0.00845401	1.06103	down	-0.237898	0.0213691	1.03856	down	-0.423377	3.07348e-05	1.08104	down	0.0718819	0.183468	0.789333	unchanged	0.0866122	0.196321	0.75215	unchanged	-0.098867	0.0350811	0.955678	unchanged	0.0147303	0.811257	0.149893	unchanged	-0.170749
POS_t205	(2S)-2-(3-hydroxy-4-methoxyphenyl)-8-methyl-3,4-dihydro-2H-chromen-7-ol	110731	110871	112026	88524.1	92301	90586.5	97448.9	95724.1	95572.6	68024.8	68506.6	69110.9	115280	118348	121958	-0.297761	0.000956705	1.11626	down	-0.208444	8.43352e-05	1.09577	down	-0.698106	3.0375e-07	1.10552	down	0.0919533	0.0573746	0.955788	unchanged	0.0893174	0.017443	1.13174	up	-0.400344	0.00127134	1.16817	down	0.389715	0.000818349	1.09936	up	-0.489662	3.10558e-05	1.17906	down	0.300397
NEG_t74	(2S)-2-[2,2-dimethyl-8-(3-methylbut-2-enyl)chromen-6-yl]-7-hydroxy-8-(3-methylbut-2-enyl)-2,3-dihydrochromen-4-one	775083	765208	773844	996503	994002	1.01432e+06	1.03696e+06	1.07113e+06	1.07697e+06	887458	888713	891605	737719	739716	772205	0.376806	8.51968e-05	1.12117	up	0.460848	0.00107383	1.09666	up	0.205164	0.000143157	1.10408	up	-0.040779	0.187885	0.738082	unchanged	0.0840411	0.0236244	1.11683	up	-0.171642	0.00242645	1.1666	down	-0.417585	0.000201002	1.10723	down	-0.255683	0.00486007	1.16819	down	-0.501627
POS_t1727	(2S)-2-acetamido-3-[4-hydroxy-3-(3-methylbut-2-enyl)phenyl]propanoic acid	13547.1	13642.7	13549.5	4717.24	5164.19	4869.05	4532.44	4506.94	4221.93	5147.01	4838.5	5266.96	3057.56	3210.53	2960.51	-1.46566	0.00010942	1.12275	down	-1.6192	2.93119e-05	1.10067	down	-1.41738	0.000103056	1.10532	down	-2.14224	2.88679e-06	1.08576	down	-0.153538	0.0431165	1.02687	down	0.0482813	0.41238	0.488264	unchanged	-0.676579	0.000956349	1.0985	down	0.20182	0.0166786	1.06098	up	-0.523041
NEG_t1660	(2S)-2-amino-3-(2R)-oxolan-2-ylpropanoic acid	2689.5	2704.64	2780.02	3063.67	3220.11	3325.91	4068.47	3936.66	4002.76	3650.28	3645.79	3739.9	4797.27	4627.74	4524.44	0.233421	0.0154311	1.06379	up	0.554841	2.30563e-05	1.09796	up	0.433071	2.27037e-05	1.10169	up	0.771066	0.000591168	1.08175	up	0.32142	0.0027795	1.20552	up	0.19965	0.0145721	1.11015	up	0.537646	0.000196136	1.10034	up	-0.12177	0.00313534	1.13015	down	0.216225
POS_t2095	(2S)-2-aminopentanoic acid	2366.34	2342.44	2314.59	2165.47	2235.03	2180.08	2032.51	2003.49	1985.98	1452.17	1512.61	1600.18	2182.73	2213.33	2261.15	-0.0939489	0.00644206	1.0598	down	-0.221924	8.36762e-05	1.09299	down	-0.62156	0.00108729	1.09909	down	-0.0772451	0.0153931	0.991342	unchanged	-0.127975	0.00326044	1.18983	down	-0.527612	0.000907109	1.16267	down	0.0167038	0.458246	0.42243	unchanged	-0.399636	0.00437589	1.16067	down	0.144679
NEG_t755	(2S)-2-Hydroxy-3-[[(9Z,12Z)-1-oxo-9,12-octadecadien-1-yl]oxy]propyl beta-D-galactopyranoside	9779.03	9733.23	9401.35	4899.14	3866.63	3829.68	2936.82	2809.02	2734.76	3411.76	3289.26	3322.62	3623.38	4185.95	3426.83	-1.19885	0.0018723	1.11304	down	-1.76951	2.03566e-05	1.10012	down	-1.52834	0.000117296	1.10498	down	-1.3636	0.000173842	1.08179	down	-0.570662	0.0558834	1.09437	unchanged	-0.329495	0.132808	0.907317	unchanged	-0.164752	0.348446	0.530541	unchanged	0.241167	0.00349497	1.13967	up	0.405909
POS_t297	(2S)-2-naphthalen-2-ylcyclohexan-1-one	5684.89	6038.15	6135.46	5010.57	5116.84	5022.93	4995.82	5034.84	5471.53	5006.59	5097.5	5725.2	6191.4	6432.42	6035.85	-0.237261	0.0176129	1.07226	down	-0.204139	0.01897	0.976091	unchanged	-0.174014	0.0757652	0.871512	unchanged	0.0633123	0.212011	0.649264	unchanged	0.0331219	0.524838	0.433154	unchanged	0.0632475	0.42236	0.521447	unchanged	0.300574	0.00608729	1.09025	up	0.0301256	0.712256	0.231661	unchanged	0.267452
NEG_t774	(2'S)-2'-O-(9E-hexadecenoyl)-3'-O-(9Z,12Z,15Z-octadecatrienoyl)-beta-D-galactopyranoside	84695	81134.7	94608.1	146471	127011	145134	161746	141693	152327	155080	147244	155234	125928	126992	132676	0.684689	0.00376867	1.08087	up	0.807355	0.00129184	1.07597	up	0.813014	0.000402801	1.09416	up	0.566153	0.00270542	1.06102	up	0.122666	0.221104	0.723415	unchanged	0.128325	0.163295	0.810391	unchanged	-0.118536	0.215188	0.711751	unchanged	0.00565963	0.931566	0.0554655	unchanged	-0.241202
POS_t1971	(2S)-3,4-Dihydro-6-methyl-2¦Á-[(E)-1-propenyl]-2H-1-benzopyran-4¦Á-ol	5431.71	5653.02	5561.62	3618.74	3844.51	3746.71	3385.79	3358.86	3537.32	4210.9	4380.86	4675.56	4673.34	4488.81	4600.29	-0.570424	3.86524e-05	1.1176	down	-0.695089	1.81248e-05	1.09745	down	-0.327327	0.00582991	1.06852	down	-0.274469	0.000388607	1.0698	down	-0.124664	0.0236457	1.07788	down	0.243097	0.0216805	1.07527	up	0.295956	0.000661092	1.09166	up	0.367761	0.00957801	1.13234	up	0.42062
POS_t1936	(2S)-5,7,3',5'-tetrahydroxyflavonone 7-O-neohesperidoside	15404.6	15712.6	14593.5	19902.2	19783.8	19637	21669.3	21459.2	21579.3	16166.2	14995.2	15614.1	9849.78	9951.62	9755.65	0.376062	0.00377897	1.11071	up	0.501408	0.00211748	1.09469	up	0.033223	0.496585	0.386961	unchanged	-0.629029	0.00308614	1.07741	down	0.125346	7.48944e-05	1.22525	up	-0.342839	0.0046889	1.15863	down	-1.00509	1.61013e-07	1.11281	down	-0.468185	0.00247837	1.17275	down	-1.13044
NEG_t490	(2S)-5,7-dihydroxy-2-(4-hydroxy-2-methoxyphenyl)-2,3-dihydro-4H-chromen-4-one	1441.65	1174.81	1522.64	819.923	766.291	855.679	954.809	958.777	801.936	603.463	481.681	384.349	173.71	334.528	229.594	-0.761317	0.0270555	1.04909	down	-0.608088	0.0286063	0.987279	unchanged	-1.494	0.00396051	1.06604	down	-2.48795	0.00307776	1.06414	down	0.153229	0.214127	0.763657	unchanged	-0.732681	0.0234564	1.08179	down	-1.72664	0.001543	1.09355	down	-0.885911	0.00787127	1.09848	down	-1.87986
POS_t406	(2S)-5-hydroxy-4-oxo-2-phenyl-3,4-dihydro-2H-chromen-7-yl 2-O-(6-deoxy-alpha-L-mannopyranosyl)-beta-D-glucopyranoside	2299	2293.72	2396.5	3597.77	3752.17	3679.65	4422.2	4566.93	4740.53	4938.54	5085.02	5150.61	4503.03	4400.32	4377.37	0.658177	3.24234e-05	1.11947	up	0.974092	0.000543589	1.0968	up	1.11841	3.37151e-05	1.10435	up	0.926131	2.60748e-06	1.0846	up	0.315915	0.00356699	1.20186	up	0.460237	0.000115728	1.16723	up	0.267954	0.000247936	1.0995	up	0.144322	0.0162676	1.07148	up	-0.0479615
NEG_t1115	(2S)-7-hydroxy-5-methoxy-8-methylflavanone	1002.49	869.804	789.169	2977.45	2882.63	2813.2	3367.59	3049.01	3125.57	2876.7	3153.63	2959.43	4040.25	3745.08	3913.17	1.70436	2.41944e-05	1.11988	up	1.8421	0.000112778	1.09552	up	1.75606	5.73257e-05	1.10062	up	2.13603	1.99887e-05	1.08322	up	0.137738	0.0756094	0.990745	unchanged	0.0517029	0.342507	0.570584	unchanged	0.431673	0.00161282	1.09262	up	-0.086035	0.220289	0.695312	unchanged	0.293935
POS_t1949	(2S)-eriodictyol 7-O-(6-O-trans-cinnamoyl)-beta-D-glucopyranoside	19235.4	19995.9	19204.3	27865.2	29045.5	28432.8	34634.5	32757.8	34037.2	15396.8	14868.5	14943	8342.45	7999.59	7748.89	0.546434	5.22631e-05	1.11822	up	0.795556	0.000247209	1.09697	up	-0.37026	0.000368523	1.09529	down	-1.27836	1.23577e-05	1.08429	down	0.249122	0.00251788	1.19783	up	-0.916694	6.69553e-05	1.17256	down	-1.82479	1.64289e-05	1.11223	down	-1.16582	0.000356366	1.17823	down	-2.07391
NEG_t1268	(2S)-Pinocembrin 7-O-[2''-O-(5'''-O-trans-cinnamoyl)-¦Â-D-apiofuranosyl]-¦Â-D-glucoside	57416	58076.1	53902.3	90125	90019.4	89001.7	98173.1	105113	103724	112402	114118	115614	127197	121299	119687	0.668003	0.000759563	1.11964	up	0.857898	0.000187172	1.09456	up	1.01418	9.05401e-06	1.10416	up	1.12004	9.26906e-05	1.0825	up	0.189895	0.024408	1.16665	up	0.346173	0.000397669	1.17053	up	0.452035	0.00399504	1.10227	up	0.156278	0.0184931	1.09778	up	0.26214
POS_t896	(2S, 3S, 4R, 8E)-1-(beta-D-glucopyranosyl-3,4-dihydroxyl-2-[(R)-2'-hydroxylpalmitoyl]amino)-8-heptadecaene	31923	32892.3	31665.1	26241	26934.5	22966.9	20721.1	22213.2	22726.1	29598.5	30863.9	29754.1	26173	25695.4	27449.9	-0.341538	0.0231945	1.05097	down	-0.555214	0.000389655	1.09066	down	-0.0968462	0.0188719	0.979918	unchanged	-0.282583	0.00138485	1.05944	down	-0.213676	0.0854754	0.971803	unchanged	0.244692	0.050443	1.02963	unchanged	0.058955	0.490095	0.411292	unchanged	0.458368	0.000724869	1.16256	up	0.272631
NEG_t291	(2S,3E,4S) 2H-pyran-4-acetic acid-3-ethylidene-2-[(6-O-beta-D-glucopyranosyl-beta-D-glucopyranosyl)oxy]-3,4-dihydro-5-(methoxycarbonyl) methyl ester	26053.7	25684.5	24405.1	17522.9	18533.5	18359.4	24484.7	25208.2	25897.3	11564.7	11636.2	11472	10601.4	11176.3	10604.1	-0.48469	0.000661161	1.10873	down	-0.0105173	0.789692	0.155859	unchanged	-1.13491	0.00119415	1.10294	down	-1.23353	0.000306964	1.08298	down	0.474172	0.000243047	1.21968	up	-0.650219	0.00183752	1.16906	down	-0.748842	0.000140389	1.10752	down	-1.12439	0.000775399	1.17834	down	-1.22301
NEG_t5	(2S,3R)-2-(1,3-benzodioxol-5-yl)-3-[(beta-D-glucopyranosyloxy)methyl]-2,3-dihydro-7-methoxybenzofuran-5-carboxylic acid methyl ester	33354.1	31054.5	27271.6	41712.8	42002.9	40991.7	36927.5	37612.2	37697.4	32740.8	31668.9	31537.2	35397.9	34657.2	33386.7	0.443866	0.0224028	1.06776	up	0.291867	0.0584086	0.975805	unchanged	0.0656252	0.508995	0.403715	unchanged	0.174136	0.147538	0.786138	unchanged	-0.151999	0.000529938	1.21174	down	-0.37824	5.76312e-05	1.16848	down	-0.269729	0.00177367	1.09422	down	-0.226242	0.000666663	1.16442	down	-0.117731
NEG_t1180	(2S,3R)-2,3-dihydro-3-hydroxymethyl-7-methoxy-2-(4'-hydroxy-3'-methoxyphenyl)-5-benzofuranpropanol 3a-O-alpha-L-rhamnopyranoside	205758	195757	195315	160707	163976	161228	195003	200602	198598	187102	189617	187789	167549	167508	166423	-0.296631	0.00511514	1.10305	down	-0.0063644	0.832416	0.126611	unchanged	-0.0803287	0.0809543	0.92794	unchanged	-0.25113	0.0106283	1.06145	down	0.290266	0.000169223	1.22557	up	0.216302	5.92604e-05	1.16903	up	0.0455005	0.0252347	1.0277	up	-0.0739643	0.0141189	1.10931	down	-0.244766
POS_t822	(2S,3R)-2-methyl-6-oxo-3,6-dihydro-2H-pyran-3-yl beta-D-glucopyranoside	8803.15	7843.84	7813.24	11141.2	11053	11384.8	11518.1	11317.4	12036.1	8714.33	8303.13	8106.93	9098.88	9463.1	8748.69	0.457119	0.00703685	1.09625	up	0.511615	0.00165781	1.07426	up	0.0386504	0.591344	0.316241	unchanged	0.159027	0.080511	0.843733	unchanged	0.0544959	0.171139	0.830901	unchanged	-0.418468	0.000670696	1.16224	down	-0.298092	0.00327048	1.08722	down	-0.472964	0.000369238	1.1634	down	-0.352587
NEG_t1007	(2S,3R,4R,4a¦Á,8a¦Â)-4-[3-(Acetyloxy)-1-oxopropyl]-3,4,4a,5,6,7,8,8a-octahydro-2¦Â,7¦Â-dihydroxy-2¦Á,4,5¦Á,7¦Á-tetramethyl-3-[(R)-1-methylpropyl]-1(2H)-naphthalenone	867296	889388	955784	1.96818e+06	2.01839e+06	2.05283e+06	2.16883e+06	2.21371e+06	2.18634e+06	2.25373e+06	2.28666e+06	2.30316e+06	2.34162e+06	2.29543e+06	2.40382e+06	1.1548	7.17174e-06	1.12091	up	1.27604	3.46976e-05	1.09979	up	1.33514	1.77262e-05	1.10478	up	1.37615	5.13333e-06	1.08412	up	0.121245	0.00757502	1.17551	up	0.18034	0.00184322	1.14871	up	0.22135	0.00141725	1.08255	up	0.0590953	0.00966319	1.08568	up	0.100105
POS_t427	(2S,3R,4S)-2-(hydroxymethyl)pyrrolidine-3,4-diol	449.497	490.846	507.428	717.378	705.853	674.206	903.838	926.402	786.964	1186.29	1156.3	1171.05	1221.47	1160.59	1237.53	0.534794	0.000798351	1.10173	up	0.854193	0.00582168	1.0709	up	1.27913	5.52105e-05	1.10412	up	1.32199	3.13576e-05	1.0824	up	0.319399	0.0472238	1.09334	up	0.744338	2.31039e-05	1.17189	up	0.787199	0.000255456	1.10687	up	0.424939	0.0171844	1.13218	up	0.467801
NEG_t1178	(2S,3R,4S,5S,6R)-2-[(2R,3R,4S,5S,6R)-4,5-dihydroxy-6-(hydroxymethyl)-2-(3-hydroxy-6-methylheptoxy)oxan-3-yl]oxy-6-(hydroxymethyl)oxane-3,4,5-triol	343726	334094	349633	389830	389147	397931	533737	564900	587516	595952	602165	602360	496424	495482	512996	0.19593	0.00163951	1.0984	up	0.714663	0.00285909	1.08911	up	0.809307	2.73392e-05	1.10502	up	0.550597	3.79453e-05	1.08138	up	0.518733	0.00687286	1.21157	up	0.613377	1.22039e-06	1.17377	up	0.354667	0.000491073	1.10558	up	0.0946438	0.131993	0.910384	unchanged	-0.164067
POS_t642	(2S,3R,4S,5S,6R)-2-[3-hydroxy-5-[(Z)-2-(4-hydroxyphenyl)ethenyl]phenoxy]-6-(hydroxymethyl)oxane-3,4,5-triol	2606.4	2205.98	2139.56	1978.59	1922.32	2050.95	2144.53	2018.89	2459.33	1924.42	1584.7	1753.26	1483.22	1458.44	1439.71	-0.224076	0.142371	0.833718	unchanged	-0.0699861	0.605785	0.29684	unchanged	-0.401697	0.0395354	0.938109	unchanged	-0.666035	0.0270071	1.02758	down	0.15409	0.22488	0.781968	unchanged	-0.177621	0.131251	0.867386	unchanged	-0.441959	0.0023899	1.10066	down	-0.331711	0.054765	0.957078	unchanged	-0.596048
POS_t199	(2S,3R,4S,5S,6R)-2-[4-(2-nitroethyl)phenoxy]-6-[[(2S,3R,4S,5R)-3,4,5-trihydroxytetrahydropyran-2-yl]oxymethyl]tetrahydropyran-3,4,5-triol	161756	158803	157036	427237	429636	440411	483871	482658	491255	619633	602065	615839	630407	641087	632555	1.44163	5.11614e-05	1.12275	up	1.60992	1.85412e-06	1.10077	up	1.94391	5.52145e-05	1.10552	up	1.99521	3.15779e-06	1.08577	up	0.168283	0.000801547	1.21268	up	0.502278	2.08171e-05	1.17121	up	0.553576	4.1026e-06	1.11154	up	0.333996	0.000255059	1.17526	up	0.385293
NEG_t1719	(2S,3R,4S,5S,6R)-6-methyltetrahydro-2H-pyran-2,3,4,5-tetraol	513.004	532.976	584.371	852.205	949.44	947.51	925.115	921.367	971.365	1033.06	894.183	854.822	939.768	787.844	843.812	0.753806	0.00123867	1.1001	up	0.789411	0.000188757	1.09111	up	0.770972	0.0107933	1.05844	up	0.657385	0.00888573	1.03614	up	0.0356053	0.569697	0.374563	unchanged	0.0171659	0.871794	0.102086	unchanged	-0.0964205	0.345602	0.529567	unchanged	-0.0184394	0.849445	0.124071	unchanged	-0.132026
POS_t196	(2S,3R,7S,8aS,14aS)-3-(3,4-dihydroxyphenyl)-2,7,10,12,17-pentahydroxy-2,3,8a,14a-tetrahydro-1H,9H-7,14b-methanochromeno[8'',7'':4',5']furo[2',3':4,5]oxocino[3,2-b]chromen-6(7H)-one	15461	16367	14586.6	28384.3	28139.4	28821.3	32953.2	32880	32341.4	20101.7	18744.3	18964	8513.3	7832.03	7641.25	0.878728	0.000432375	1.11926	up	1.08077	0.000225614	1.09874	up	0.31674	0.00519416	1.04385	up	-0.952351	0.00101347	1.07313	down	0.202043	0.00010414	1.22232	up	-0.561988	0.000385691	1.16844	down	-1.83108	9.8118e-07	1.11242	down	-0.764032	0.000144854	1.1777	down	-2.03312
NEG_t21	(2S,3S,4R,5S,6S)-3-fluoro-6-methyloxane-2,4,5-triol	61885	59921.1	60359.9	57659.9	59621.2	57891.9	51988.7	54382.2	53873.4	53738.6	53679.3	53965.4	39758.5	40509.6	39873.4	-0.0564743	0.0533321	0.904401	unchanged	-0.184981	0.00173002	1.06622	down	-0.174763	0.00639347	1.08952	down	-0.60052	0.00018386	1.08382	down	-0.128507	0.00694942	1.15062	down	-0.118289	0.0161423	1.1333	down	-0.544046	0.000305205	1.11013	down	0.0102184	0.654905	0.295813	unchanged	-0.415539
NEG_t257	(2S,4R)-4-Acetaminopipecolsaeure	6453.5	6697.04	6951.42	5418.03	5447.4	5806.91	6630.3	6646.39	6760.11	10954.1	11578.4	11774	17467.1	17670.7	18179.9	-0.26988	0.00412366	1.06567	down	-0.00468448	0.896095	0.0797847	unchanged	0.771147	0.000320751	1.09786	up	1.40728	6.34856e-06	1.08472	up	0.265196	0.00730171	1.19998	up	1.04103	0.000249767	1.16927	up	1.67716	8.78635e-06	1.11211	up	0.775832	0.00215596	1.17398	up	1.41196
NEG_t1338	(2S,4R)-N-[(1S)-2-hydroxy-1-[(3R,4S,5R,6R)-3,4,5-trihydroxy-6-methylsulfanyloxan-2-yl]propyl]-1-methyl-4-propylpyrrolidine-2-carboxamide	57210.8	56032.6	55314.1	27566.4	28318.5	30682.2	25842.1	26700.5	27934.4	35802.3	35729.4	36949.7	33553.8	30888.9	32327.5	-0.96135	8.0349e-05	1.11974	down	-1.06659	3.98372e-06	1.09925	down	-0.635794	1.91407e-05	1.1033	down	-0.800608	3.28359e-05	1.08249	down	-0.105242	0.155505	0.828491	unchanged	0.325555	0.00797502	1.13133	up	0.160742	0.0508837	0.905849	unchanged	0.430798	0.00049739	1.16653	up	0.265984
NEG_t640	(2S,4Z)-2-amino-5-chloro-6-hydroxy-4-hexenoic acid	15625.9	15576.8	18919.2	15270	16341.3	18512	14804.8	14570.8	14152.2	21369	22542.6	20753.6	17667.6	16112.5	16575.6	3.8992e-05	0.999768	0.000208982	unchanged	-0.203504	0.182092	0.770223	unchanged	0.36755	0.0314406	0.987067	unchanged	0.00671442	0.952691	0.0353326	unchanged	-0.203543	0.142797	0.922957	unchanged	0.367511	0.0195324	1.07142	up	0.00667543	0.946456	0.0407545	unchanged	0.571054	0.00241896	1.16591	up	0.210218
POS_t1939	(2Z,4E)-6,7-dihydroxy-7-[3-(hydroxymethyl)-2-oxiranyl]-2-[(E)-prop-1-enyl]hepta-2,4-dienal	41030	42767.1	40940.9	34745.3	35225.1	34492.9	35245.8	34911.7	34473.3	20736	19843.6	20550.2	18091.6	17699.8	18166.9	-0.255906	0.00368911	1.10417	down	-0.253593	0.00356823	1.0817	down	-1.02895	0.000107771	1.10376	down	-1.20898	0.000333292	1.08443	down	0.00231232	0.865813	0.110713	unchanged	-0.773046	3.39983e-06	1.17309	down	-0.953077	1.5696e-06	1.11248	down	-0.775358	3.0316e-06	1.17909	down	-0.955389
NEG_t1138	(2Z,4Z,7Z)-5-(2-hydroxypropan-2-yl)-2,8-dimethylcyclodeca-2,4,7-triene-1,6-dione	2224.98	2172.03	2273.7	4343.95	4227.12	4115.73	3512.53	3634.97	3599.47	3619.86	3617.2	3693.99	1540.72	1633.98	1741.66	0.927417	0.000181831	1.1204	up	0.688019	1.23413e-05	1.09837	up	0.71252	4.13579e-06	1.10422	up	-0.440252	0.00306394	1.05998	down	-0.239398	0.00286496	1.20048	down	-0.214897	0.00636637	1.14178	down	-1.36767	9.08612e-06	1.11046	down	0.0245016	0.245879	0.672793	unchanged	-1.12827
NEG_t948	(2Z,9Z)-pentadecadiene-4,6-diyn-1-ol	2.42277e+06	2.72062e+06	2.72617e+06	3.60577e+06	4.10092e+06	3.78394e+06	4.18353e+06	4.17227e+06	3.89977e+06	4.90251e+06	4.46201e+06	4.52491e+06	3.58398e+06	3.73233e+06	4.06465e+06	0.546104	0.00359643	1.07832	up	0.639084	0.000445046	1.08225	up	0.819633	0.000484658	1.09027	up	0.532266	0.00369088	1.04089	up	0.09298	0.224211	0.73422	unchanged	0.27353	0.0161651	1.05063	up	-0.0138371	0.865753	0.0998956	unchanged	0.18055	0.0369136	1.00804	up	-0.106817
NEG_t156	(3,4,5-trihydroxy-6-methyl-oxan-2-yl) acetate	8523.32	8385.27	8352.95	6211.32	6573.81	6422.59	5580.83	6133.79	5830.68	5841.72	6023.79	6046.03	4922.96	4763.92	4882.99	-0.395257	0.000490496	1.11577	down	-0.525858	0.00181154	1.09166	down	-0.496053	1.17301e-05	1.1033	down	-0.793956	1.01922e-06	1.08503	down	-0.130601	0.05282	1.01415	unchanged	-0.100797	0.0335318	1.01964	down	-0.398699	0.00128811	1.10079	down	0.029804	0.536437	0.393694	unchanged	-0.268098
POS_t1478	(3,6-dihydro-2H-pyran-2-yl)methanol	385.634	365.252	341.236	661.081	617.51	585.303	711.084	625.372	663.807	755.02	686.889	715.749	777.642	631.599	830.003	0.771187	0.00150251	1.10196	up	0.873056	0.00167699	1.0827	up	0.982332	0.000293073	1.09626	up	1.03588	0.019442	1.03491	up	0.101869	0.242738	0.697391	unchanged	0.211145	0.029981	1.00559	up	0.264691	0.159028	0.782375	unchanged	0.109276	0.176698	0.752839	unchanged	0.162822
NEG_t1233	(3alpha)-3-[(6-O-beta-apiofuranosyl-beta-Dglucofuranosyl)oxy]cleroda-4(18),13-diene-15-oic acid-15,16-lactone	34133.2	34371	34032.8	36565.3	36481.7	36744.4	41436.3	46651.9	42801.2	51131.7	51679.8	53973.7	68994	70591.2	72014.3	0.0986206	6.99565e-05	1.11718	up	0.352203	0.0258269	1.04516	up	0.612644	0.00206332	1.1007	up	1.04519	0.000495824	1.08462	up	0.253582	0.0456238	1.12625	up	0.514023	0.00288638	1.1672	up	0.94657	0.000605293	1.11153	up	0.260441	0.0153109	1.09054	up	0.692988
POS_t1788	(3aR,4R,4aR,8bS,E)-4a,8a-epoxy-8,8-dimethyl-3-(((R)-4-methyl-5-oxo-2,5-dihydrofuran-2-yloxy)methylene)-2-oxo-3,3a,4,5,6,7,8,8b-decahydro-2H-indeno[1,2-b]furan-4-yl acetate	30274.2	27726.6	29118.2	21805.4	22262.1	21032.8	22053.1	20480.6	19728.2	16368.5	16222.1	16244.8	10566.1	11104.1	11270.4	-0.420324	0.00335639	1.0963	down	-0.484638	0.00121074	1.06988	down	-0.835061	0.00321695	1.09852	down	-1.40312	0.000796595	1.082	down	-0.0643141	0.307877	0.643155	unchanged	-0.414738	0.00387356	1.16414	down	-0.982797	7.23767e-05	1.10966	down	-0.350424	0.022226	1.1286	down	-0.918483
POS_t404	(3aR,4S,7aR)-4-hydroxy-3a,7a-dihydro-4H-furo[2,3-b]pyran-2(3H)-one	885.979	780.754	771.212	1247.9	1433.17	1408.3	1428.68	1465.47	1646.53	1011.94	1101.91	1086.01	962.138	1022.47	906.774	0.746211	0.00259161	1.08986	up	0.897242	0.00244212	1.07548	up	0.392341	0.00651305	1.03963	up	0.246092	0.0387693	0.907401	unchanged	0.151031	0.167416	0.796052	unchanged	-0.35387	0.0212052	1.0773	down	-0.500119	0.00788879	1.0552	down	-0.5049	0.0122404	1.12235	down	-0.65115
POS_t207	(3aS,5aS,6R,9aR,9bS)-(3a-hydroxy-6,9a,9b-trimethyl-3,7-dioxo-dodecahydrocyclopenta[alpha]naphthalen-6-yl)acetic acid	111761	109809	111218	76900.2	78957.9	76217.5	67684.9	65470.1	65097.7	56020.4	56331	57744.6	47743.1	48509	49537.2	-0.520009	1.30413e-05	1.12128	down	-0.747263	3.96295e-06	1.09988	down	-0.968255	2.95609e-07	1.10538	down	-1.19072	1.73151e-07	1.08555	down	-0.227254	0.00061506	1.20749	down	-0.448246	9.71442e-05	1.16919	down	-0.670711	3.4125e-05	1.11047	down	-0.220992	0.00125346	1.15623	down	-0.443456
POS_t781	(3aS,5R,5aS,9R,9aS,9bR)-1,2,3a,4,5,5a,6,9,9a,9b-decahydro-3a,9b-dihydroxy-5,8-dimethyl-1-methylidenenaphtho[2,1-b]furan-9-yl decanoate	12740	13056.8	13138.1	8341.56	7971.38	7832.9	7715.27	7357.87	6937.87	10158.5	11127.8	10324.2	8761.3	9772.87	8979.31	-0.689291	2.14249e-05	1.11983	down	-0.82284	0.000171733	1.09647	down	-0.300664	0.00736916	1.06909	down	-0.500926	0.0026178	1.06988	down	-0.133549	0.0668688	0.980266	unchanged	0.388627	0.00528241	1.13389	up	0.188364	0.0484366	0.949828	unchanged	0.522176	0.00142465	1.14943	up	0.321914
POS_t1985	(3aS,6S,7R,8S,8aR)-8-hydroxy-6,8-dimethyl-3-methylidenespiro[4,5,6,8a-tetrahydro-3aH-cyclohepta[b]furan-7,5'-oxolane]-2,2'-dione	13954.6	14002.8	13775.8	6831.28	7059.84	6548.15	5428.66	5802.22	5671.34	5609.44	5850.79	6015.9	6028.27	5999.26	5875.33	-1.02985	4.35496e-05	1.12211	down	-1.30399	2.52433e-06	1.10042	down	-1.25581	5.23045e-06	1.10522	down	-1.22101	3.92766e-07	1.08565	down	-0.274131	0.00402448	1.17654	down	-0.225959	0.00734312	1.09666	down	-0.191154	0.0212296	1.0448	down	0.0481724	0.300695	0.603017	unchanged	0.0829774
POS_t932	(3aS,7S,7aR)-7-butyloctahydro-5H-inden-5-one	3729.34	3764.92	3630.41	2752.08	2177.64	2456.29	3006.41	3003.62	3097.03	3614.25	3396.82	3867.21	4547.39	4516.89	4666.13	-0.590895	0.0133516	1.08341	down	-0.288705	0.000277483	1.08871	down	-0.0323131	0.613112	0.307628	unchanged	0.303611	0.000152929	1.07541	up	0.30219	0.0698345	1.06238	unchanged	0.558582	0.00622247	1.10201	up	0.894506	0.00379408	1.09857	up	0.256392	0.0432974	1.06756	up	0.592316
POS_t1047	(3b,24R,25x)-26-Benzoyloxystigmast-5-ene-3-ol	85243.3	79364	80339.1	56392.6	52888.6	50276.8	63026.9	60052.9	57533.8	63348.8	68922.5	78957.2	102698	125380	128256	-0.618385	0.000362152	1.10583	down	-0.439559	0.000964415	1.07406	down	-0.213662	0.119075	0.832283	unchanged	0.540761	0.0386835	0.991602	unchanged	0.178826	0.0425811	1.02021	up	0.404723	0.0491256	1.02084	up	1.15915	0.0118532	1.07918	up	0.225897	0.144209	0.856874	unchanged	0.980321
POS_t2008	(3beta,12beta,14beta,17alpha)-3-{[2,6-dideoxy-4-O-(2,6-dideoxy-3-O-methyl-beta-D-arabino-hexopyranosyl)-3-O-methyl-beta-D-ribo-hexopyranosyl]oxy}-8,14,17-trihydroxy-12-{[(2E)-3-phenylprop-2-enoyl]oxy}pregn-5-en-20-yl pyridine-3-carboxylate	17213.9	16785.1	17096.2	3383.74	3426.33	3347.88	1464.88	1665.7	1617.95	2971.47	2941.97	2740.86	4056.49	4033.41	4062.87	-2.33058	5.49799e-05	1.12309	down	-3.42764	2.95405e-06	1.10078	down	-2.5617	1.3643e-06	1.10561	down	-2.0719	9.03008e-05	1.08567	down	-1.09706	0.000308117	1.22938	down	-0.23112	0.0138419	1.12401	down	0.258676	0.000281527	1.11003	up	0.865939	0.000194223	1.16824	up	1.35573
NEG_t862	(3beta,13alpha,17alpha)-3-hydroxy-30,30-dimethoxy-13,28-epoxyoleanan-16-one	69283.6	70771	71378.5	39058.1	35900.8	33313.8	33895.7	31847.4	30144.2	43510.3	42131.1	42115.1	23361.4	22766.6	22889.8	-0.965533	0.000774012	1.11737	down	-1.14079	4.69301e-05	1.09864	down	-0.726805	7.744e-06	1.10415	down	-1.61516	5.56015e-05	1.08548	down	-0.175258	0.117087	0.888732	unchanged	0.238727	0.0508117	1.0372	unchanged	-0.649629	0.0148736	1.07841	down	0.413985	0.00430382	1.15241	up	-0.474371
POS_t1240	(3beta,15alpha,25R)-15-{[2-(acetylamino)-2-deoxy-beta-D-glucopyranosyl]oxy}-3-hydroxycholest-5-en-27-yl acetate	33926.2	27463.4	27534.4	26049.5	30768.4	30984.1	30230.4	33677	31921.4	28923.6	25846.1	30711.5	27731.9	27999.3	28874.9	-0.0183214	0.896243	0.0781157	unchanged	0.107885	0.405794	0.482142	unchanged	-0.056967	0.681698	0.240755	unchanged	-0.0718126	0.572441	0.341802	unchanged	0.126206	0.243713	0.711529	unchanged	-0.0386456	0.737153	0.208064	unchanged	-0.0534913	0.579089	0.342498	unchanged	-0.164852	0.125886	0.832348	unchanged	-0.179697
POS_t1341	(3beta,20S)-pregn-5-ene-3,20-diol 20-[O-beta-glucopyranosyl-(1->6)-O-beta-glucopyranoside]	64408.1	63351.6	63800	28351.3	29039.7	28355.7	20563.1	18495.7	18941.2	17885.4	17104.2	17034.8	16985.1	16751.5	17268.6	-1.15964	2.31599e-07	1.12303	down	-1.72367	1.18284e-05	1.10042	down	-1.88053	4.38317e-08	1.10568	down	-1.90908	1.25562e-06	1.08577	down	-0.564028	0.0019191	1.21984	down	-0.720893	7.92833e-06	1.17209	down	-0.749437	8.34073e-06	1.11177	down	-0.156865	0.0696426	0.972669	unchanged	-0.185409
NEG_t1044	(3beta,21beta,22alpha)-3-(3-O-angeloyl-beta-D-glucopyranosyloxy)-21,22-dihydroxy-28-beta-sophorosyloxy-16-oxoolean-12-ene	41808.2	43436.4	57562.7	116253	98359.6	110773	118975	115066	122228	100110	104630	102030	125080	112707	128412	1.18808	0.00113678	1.09244	up	1.31889	0.00168912	1.08843	up	1.10309	0.00558764	1.08656	up	1.35856	0.00042691	1.06762	up	0.130813	0.181829	0.827229	unchanged	-0.0849942	0.361972	0.580851	unchanged	0.170478	0.129786	0.768271	unchanged	-0.215807	0.00453886	1.13158	down	0.0396649
NEG_t1154	(3beta,23S,25R)-23-hydroxy-12-oxospirost-5-en-3-yl 4-O-beta-D-glucopyranosyl-beta-D-galactopyranoside	313121	316066	314442	715432	704755	699322	918874	1.02143e+06	993034	690970	687497	694395	511540	508016	492484	1.16744	9.28599e-05	1.12296	up	1.63625	0.00210372	1.09631	up	1.13533	1.46465e-06	1.10578	up	0.680207	0.000767835	1.08378	up	0.468812	0.011024	1.20165	up	-0.0321063	0.0649328	0.98014	unchanged	-0.487233	1.65115e-05	1.10995	down	-0.500918	0.0109171	1.15445	down	-0.956045
POS_t1368	(3beta,24E)-3-Hydroxylanosta-7,9(11),24-trien-26-oic acid	414.269	949.424	872.065	1571.49	1535.97	1147.11	1525.79	1902.06	1475.07	3619.25	3494.52	3502.35	4051.82	4684.77	4183.26	0.928246	0.0373473	0.946102	unchanged	1.13288	0.0156827	0.991556	unchanged	2.24742	0.0023045	1.09757	up	2.53075	0.00017325	1.07491	up	0.204631	0.321854	0.606078	unchanged	1.31917	0.00220241	1.16405	up	1.60251	0.000465354	1.09844	up	1.11454	0.0027406	1.16778	up	1.39788
NEG_t287	(3beta,5beta)-3-{[(4xi)-6-deoxy-4-O-(beta-D-glucopyranosyl)-beta-D-ribo-hexopyranosyl]oxy}-5,14-dihydroxy-19-oxocard-20(22)-enolide	30278.6	30679.6	30348.7	8345.05	8306.07	8883.45	8788.76	8542.61	9332.6	6382.2	6959.7	6269.41	7179.55	7512.79	7053.96	-1.83827	4.15698e-07	1.12307	down	-1.77583	3.51896e-06	1.10063	down	-2.21904	1.15914e-06	1.10562	down	-2.06995	2.79982e-08	1.08575	down	0.0624398	0.27906	0.657145	unchanged	-0.380765	0.002395	1.12875	down	-0.231681	0.00697215	1.04513	down	-0.443205	0.00180721	1.13983	down	-0.294121
POS_t791	(3beta,6beta)-eudesm-4(14)-ene-3,5,6,11-tetrol	30525.9	30865.2	31032.4	21830.2	20819.4	20870	19248.3	18531.3	18788	25432.7	25180.2	25588.5	23996.6	24469.2	23095.7	-0.541057	0.000192094	1.12016	down	-0.708285	3.81963e-06	1.09994	down	-0.278441	1.40766e-05	1.10311	down	-0.369078	0.00125565	1.07769	down	-0.167227	0.00665219	1.16817	down	0.262616	0.00271607	1.15866	up	0.171979	0.00747457	1.03764	up	0.429843	7.38953e-05	1.17729	up	0.339207
POS_t1098	(3E,5E)-octa-3,5-diene-1,7-diyne	4881.23	4680.99	4523.19	1401.35	1101.46	598.698	698.866	511.064	465.57	1107.7	1129.22	1454.4	1572.38	1463.53	1749.07	-2.18316	0.0011509	1.11247	down	-3.07154	1.53454e-05	1.09893	down	-1.93199	2.35047e-05	1.10157	down	-1.55762	2.90005e-05	1.08192	down	-0.88838	0.171469	0.858635	unchanged	0.251164	0.506197	0.415701	unchanged	0.625542	0.126838	0.833155	unchanged	1.13954	0.0110368	1.09765	up	1.51392
NEG_t633	(3-ethoxy-3-oxopropyl)phosphonic acid	468.479	779.011	884.18	763.717	971.555	849.916	562.594	621.031	542.934	866.768	1359.31	324.516	1163.41	1280.21	1037.14	0.278286	0.357978	0.537816	unchanged	-0.304083	0.392647	0.516859	unchanged	0.258852	0.698649	0.232942	unchanged	0.707423	0.0483048	0.915976	unchanged	-0.582369	0.028924	1.12304	down	-0.0194332	0.973036	0.0222033	unchanged	0.429137	0.0331353	0.946016	unchanged	0.562936	0.455205	0.491679	unchanged	1.01151
POS_t2039	(3-ethoxyphenyl)-trimethylsilane	10563.3	10773.5	10806.5	9268.36	9513.69	9459.08	6900.05	7010.59	7014.35	7746.9	7988.86	8029.21	8420.32	8594.03	8737.71	-0.186719	0.00025834	1.10855	down	-0.61929	3.28615e-05	1.09983	down	-0.43568	2.13679e-05	1.10203	down	-0.319829	7.32567e-05	1.07915	down	-0.43257	9.77888e-05	1.22966	down	-0.248961	0.000243142	1.16063	down	-0.13311	0.00252734	1.07047	down	0.18361	0.00338943	1.15702	up	0.29946
POS_t1588	(3R)-12t-Aethyl-4t,11c-dihydroxy-3r,5t,7t,11t-tetramethyl-oxacyclododec-9t-en-2,8-dion	1536.86	1541.41	1416.31	1781.05	1628.5	1731.51	1753.44	1624.96	1494.01	2199.42	2390.36	2599.96	2858.75	2851.96	2487.56	0.193878	0.0242571	0.978289	unchanged	0.116452	0.233774	0.653621	unchanged	0.677754	0.00956108	1.06678	up	0.867133	0.00543026	1.06284	up	-0.0774262	0.3749	0.562165	unchanged	0.483876	0.017181	1.10382	up	0.673255	0.00784799	1.07817	up	0.561302	0.00778986	1.11181	up	0.750681
NEG_t479	(3R)-3a¦Â,4,5,6,6a¦Â,7,8,9,9a¦Â,9b¦Á-Decahydro-3¦Â,8¦Â-dihydroxy-3-(hydroxymethyl)-6,9-bis(methylene)azuleno[4,5-b]furan-2(3H)-one	8573.92	8605.4	8325.98	5450.41	5720.46	5699.34	4346.15	5046.47	4779.85	6107.78	6275.23	6310.71	7070.66	6769.99	7297.08	-0.596319	2.03417e-05	1.11916	down	-0.847706	0.0007628	1.09341	down	-0.448244	6.75755e-05	1.10085	down	-0.270977	0.0029012	1.05536	down	-0.251387	0.0328965	1.10541	down	0.148076	0.00626526	1.10792	up	0.325343	0.0032059	1.08058	up	0.399463	0.0120862	1.13576	up	0.57673
POS_t961	(3R)-3-hydroxy-12-[(1R,4R,5S)-4-hydroxy-5-methyl-piperidin-1-yl]-dodecanoic acid	3543.61	3302.56	3259.1	2502.31	2357.04	2143.7	2730.29	2954.81	2471.12	3825.24	3624.7	3988.82	6223.5	6371.33	6721.38	-0.529053	0.00181115	1.086	down	-0.309136	0.0235551	0.981071	unchanged	0.178823	0.0332904	0.940423	unchanged	0.934704	0.000225384	1.07912	up	0.219917	0.0976195	0.91308	unchanged	0.707876	0.000565836	1.15153	up	1.46376	5.15235e-05	1.10872	up	0.487959	0.00424433	1.12431	up	1.24384
NEG_t67	(3R)-8-decene-4,6-diyne-1,3-diol 1-O-beta-glucopyraside	95740.1	99042	93931.4	88457.4	90544.5	94906.8	95807	101141	104271	71550.1	71671.1	73591.3	82768.1	79410.6	78050.5	-0.0759435	0.114714	0.802238	unchanged	0.061174	0.23692	0.644169	unchanged	-0.413191	0.0010801	1.09569	down	-0.265227	0.00142524	1.05253	down	0.137117	0.0467275	1.01692	up	-0.337247	0.00526117	1.149	down	-0.189284	0.0109562	1.02591	down	-0.474365	0.0050079	1.16142	down	-0.326401
NEG_t980	(3R,3aR,5aS,7aS,8S,9R,10S,11S,11aS,11bS,13aS,13bR)-9,10,11-trihydroxy-3a,5a,8,13a-tetramethyl-3-(propan-2-yl)-1,2,3,3a,4,5,5a,7,7a,8,9,10,11,11b,12,13,13a,13b-octadecahydro-11aH-cyclopenta[a]chrysene-8,11a-dicarboxylic acid	21914.5	22617.1	23870.5	7073.87	7210.81	7389.86	1240.59	1271.45	1155.71	3864.75	4871.64	4763.25	1685.71	1811.59	3964.65	-1.65804	0.00105568	1.1202	down	-4.22108	0.00067467	1.09941	down	-2.34112	7.2747e-05	1.10303	down	-3.19642	4.29175e-05	1.08132	down	-2.56304	3.98565e-05	1.23187	down	-0.683081	0.00910711	1.14103	down	-1.53838	0.0221355	1.06172	down	1.87996	0.00873852	1.15846	up	1.02466
POS_t866	(3R,3aR,5bS,8S,10R,10aR)-3-[(2R,5R)-5,6-dimethylheptan-2-yl]hexadecahydro-8,10a-dihydroxy-3a,5b-dimethyl-9-methylidenecyclopenta[a]fluorene-10-carbaldehyde	9150.99	8592.14	6997.02	5716.22	9364.42	8019.2	13569.1	13957.7	9578.06	12818.7	11734	10925.7	14023.4	13036.9	14710	-0.0989712	0.687867	0.240814	unchanged	0.584755	0.0807753	0.881693	unchanged	0.520085	0.0141559	0.999592	unchanged	0.755623	0.00283311	1.04442	up	0.683726	0.0609267	0.984533	unchanged	0.619056	0.0413124	1.01565	up	0.854594	0.0154968	1.04174	up	-0.0646698	0.745612	0.209724	unchanged	0.170868
POS_t1265	(3R,4As,7aS)-3,4a-dimethyl-3-(2-methyl-8-phenyloctyl)-7,7a-dihydro-4H-furo[3,2-c][1,2]dioxin-6-one	5370.59	5762.42	5739.14	2415.71	2345.57	2338.33	1986.97	1961.74	1836.89	2864.74	2656.74	2687.39	4501.66	4521.4	4252	-1.24883	0.00106889	1.11978	down	-1.5441	0.000344081	1.09802	down	-1.03939	0.000275592	1.10051	down	-0.345925	0.00238953	1.05186	down	-0.295274	0.00341201	1.19848	down	0.209443	0.0189604	1.09953	up	0.902906	0.000874775	1.10877	up	0.504717	0.000870074	1.15811	up	1.19818
NEG_t1718	(3R,4R,5R)-1,3,4,5,6-pentahydroxyhexan-2-one	10389.9	10293.1	10107.3	16145.5	15687	16105.1	18528	18680.1	18752.3	19625.7	19727.8	20989.5	25940.8	26926.6	27773.9	0.638683	3.69736e-05	1.12135	up	0.861932	2.85942e-07	1.10061	up	0.970712	0.00144818	1.10135	up	1.38904	0.00079257	1.08363	up	0.223249	0.000722848	1.2237	up	0.332028	0.00634868	1.14613	up	0.75036	0.00125988	1.10739	up	0.108779	0.0763914	1.00904	unchanged	0.527111
POS_t1757	(3R,4R,5R,6S,8R,9S,10S,12S)-15,16-epoxy-3,4-epoxy-6-O-(beta-D-glucopyranosyl)-cleroda-3,13(16),14-trien-17,12-olid-18-oic acid methyl ester	112622	106691	108391	52824.7	50348.1	52046.9	54477.8	56574.7	57591.3	60301.5	58316.4	60196.1	48953.5	49263	48700.3	-1.07808	0.000186468	1.12083	down	-0.958414	0.000113559	1.09788	down	-0.873933	0.000374619	1.10269	down	-1.15739	0.00078213	1.08402	down	0.119668	0.0205875	1.09159	up	0.204148	0.00136917	1.13991	up	-0.0793124	0.0571298	0.978803	unchanged	0.0844807	0.0448362	0.984734	unchanged	-0.19898
NEG_t807	(3R,4R,6R,7S,8S,10R)-1-oxo-3-methoxy-8-angeloyloxy-10-hydroxygermacra-11(13)-en-12,6-olide	2293.56	2714.04	1860.01	3643.51	3585.18	3355.45	3354.13	3389.52	2949.29	1754.7	1904.86	1617.62	1332.8	2006.96	1767.78	0.624026	0.0266127	1.03468	up	0.497128	0.0414358	0.942665	unchanged	-0.380041	0.154633	0.78933	unchanged	-0.427177	0.140167	0.739073	unchanged	-0.126898	0.162478	0.820816	unchanged	-1.00407	0.000129632	1.16364	down	-1.0512	0.00470895	1.0831	down	-0.877169	0.00214888	1.15234	down	-0.924305
POS_t1342	(3R,4S)-3-Hydroxy-p-menth-1-en-6-one	2561.6	2601.56	2603.91	2645.01	2526.14	2529.6	2265.06	2192.39	2236.71	2279.59	2340.77	2262.94	1703.83	1686.59	1664	-0.012371	0.637365	0.289782	unchanged	-0.214469	0.000362099	1.09018	down	-0.17427	0.00125835	1.08728	down	-0.619825	1.28637e-06	1.08503	down	-0.202098	0.00438961	1.19152	down	-0.161899	0.00718999	1.11359	down	-0.607454	0.000934527	1.1083	down	0.0401988	0.118762	0.832033	unchanged	-0.405355
NEG_t1546	(3R,4S)-4,6,8-trihydroxy-7-methoxy-3-methyl-3,4-dihydroisochromen-1-one	1396.13	1420.5	1355.4	990.001	1038.59	1117.75	1159.17	1139.21	1026.56	936.383	1019.88	1091.2	1189.01	1148.89	1111.92	-0.407072	0.0039417	1.09116	down	-0.327421	0.0101533	1.048	down	-0.453139	0.00651991	1.07044	down	-0.274227	0.00132164	1.05515	down	0.079651	0.345109	0.582083	unchanged	-0.0460677	0.602384	0.319797	unchanged	0.132845	0.0947706	0.844917	unchanged	-0.125719	0.203733	0.714226	unchanged	0.0531935
POS_t960	(3R,4S,2E)-2-Hexadec-15-enylidene)-3-hydroxy-4-methylbutanolide	53804	53574.1	54201.5	33868.4	33228.1	34545.6	38723	39993.5	38972.9	47528.4	45497.7	46908.4	63104.9	63536.7	63920.2	-0.668746	2.95688e-05	1.1223	down	-0.45726	8.31896e-05	1.09906	down	-0.207493	0.00393661	1.08944	down	0.238014	9.40824e-06	1.08382	up	0.211486	0.000600257	1.20784	up	0.461253	0.000179322	1.16722	up	0.90676	2.53396e-06	1.1125	up	0.249767	0.00105313	1.15907	up	0.695274
NEG_t1184	(3R,4S,4aS,6R)-3-hydroxy-4-methyl-6-(prop-1-en-2-yl)-4,4a,5,6,7,8-hexahydronaphthalen-2(3H)-one	42585.7	40736.4	42499.9	41526.7	42967.7	43931.8	33101.8	34444.8	35065.9	50253.7	52632.6	51252	56189.5	57231.7	60162.3	0.0295558	0.401182	0.478185	unchanged	-0.294179	0.000763967	1.07611	down	0.292841	0.000547677	1.0856	up	0.464245	0.00133858	1.07096	up	-0.323735	0.000811949	1.20597	down	0.263285	0.000949573	1.14481	up	0.43469	0.00116493	1.09478	up	0.58702	5.5385e-05	1.17404	up	0.758425
NEG_t732	(3R,5aR,5bR,6R,7S,9S,11aR,12R,13bS)-icosahydro-7,9,12-trihydroxy-5a,5b,11a,13b-tetramethyl-8-methylidene-3-(prop-1-en-2-yl)-1H-cyclopenta[a]chrysen-6-yl benzoate	5629.3	5438.73	5354.19	4924.97	3643.58	3737.57	2215.27	1776.18	1913.06	5793.55	5503.63	5538.6	1145.53	1216.22	938.802	-0.416273	0.074532	0.957835	unchanged	-1.47576	8.24057e-05	1.09679	down	0.0358817	0.323641	0.542863	unchanged	-2.31487	3.01016e-06	1.08435	down	-1.05949	0.0266069	1.14239	down	0.452155	0.0610003	1.02486	unchanged	-1.8986	0.0153946	1.07172	down	1.51164	4.98738e-05	1.17603	up	-0.839112
NEG_t560	(3R,5R)-3-acetoxy-5-hydroxy-1,7-bis(3,4-dihydroxyphenyl)heptane	100238	103811	102529	94630.5	98463.6	94386	95787.9	92313.1	93721.7	106423	113841	113286	95112.4	97319.1	101201	-0.0927896	0.0213291	0.992921	unchanged	-0.121465	0.00476053	1.03846	down	0.121655	0.0469464	0.956841	unchanged	-0.0622425	0.121096	0.784749	unchanged	-0.0286751	0.32386	0.608231	unchanged	0.214444	0.00995267	1.10675	up	0.0305471	0.411194	0.467368	unchanged	0.243119	0.00959601	1.13057	up	0.0592222
NEG_t714	(3R,5R,7R,8R,9S,10S,12S,13R,14S,17R)-17-((2R)-6,7-dihydroxy-6-methylheptan-2-yl)-10,13-dimethylhexadecahydro-1H-cyclopenta[a]phenanthrene-3,7,12-triol	10520.9	11661.5	10817.5	5136.01	5007.02	4297.95	3363.3	2612.14	2388.67	4050.8	3826.55	3816.49	3552.43	3561.27	3646.98	-1.19229	0.000206691	1.11263	down	-1.98018	6.25696e-05	1.09437	down	-1.49671	0.00151993	1.10052	down	-1.61669	0.00197909	1.08127	down	-0.787886	0.00702818	1.1489	down	-0.304421	0.0622964	1.01027	unchanged	-0.4244	0.0406658	1.02341	down	0.483464	0.0558754	1.03488	unchanged	0.363485
NEG_t829	(3R,5S,6S,7S)-3-{(2S,3S,5S)-5-[(3S,4S,6R)-3,4-diethyl-6-methyl-2,7-dioxabicyclo[2.2.1]hept-1-yl]-3,5-dimethyltetrahydrofuran-2-yl}-7-[(2R,3S,4R,5R,6S)-5-ethyl-4,6-dihydroxy-3,6-dimethyltetrahydro-2H-pyran-2-yl]-6-hydroxy-5-methyloctan-4-one (non-preferred	69735.9	59107.6	52952.1	70482	49571.3	42728.8	42916.9	35899	32800.3	31128.8	32493.8	30311.2	24310.3	25259	24266.5	-0.159375	0.556268	0.349474	unchanged	-0.703771	0.02212	0.988256	unchanged	-0.952601	0.0252687	1.04774	down	-1.29993	0.0177045	1.04755	down	-0.544395	0.168022	0.854407	unchanged	-0.793226	0.109918	0.948869	unchanged	-1.14055	0.0707246	0.969675	unchanged	-0.24883	0.183239	0.819001	unchanged	-0.596155
NEG_t223	(3R,5S,7R,9R,10S,12R,14R,15S,17S,18S,19R,22S,23R)-10,17,22-Trihydroxy-9-methoxy-7,14,18-trimethyl-19-(5-oxo-2H-furan-3-yl)-4,6,11-trioxahexacyclo[12.11.0.03,12.05,10.015,23.018,22]pentacos-1-en-16-one	19823.3	19197.2	17923.5	56135.4	53650.8	54869.8	46431.2	53534.8	56321.9	37579.5	39120	44377.5	32983.6	36000.1	35212.5	1.53184	4.43003e-06	1.12186	up	1.45659	0.00629883	1.08335	up	1.08831	0.00608719	1.08449	up	0.87169	0.000367779	1.07614	up	-0.0752497	0.44555	0.515462	unchanged	-0.443531	0.0121828	1.12488	down	-0.660152	8.95994e-05	1.10579	down	-0.368281	0.0363372	1.00679	down	-0.584902
POS_t1421	(3R,9R)-2,8-dioxo-1,7-diazacyclododecane-3,9-diamine	298.256	447.903	328.71	357.985	272.058	327.893	123.623	172.409	300.23	336.697	343.955	240.358	728.973	453.454	894.343	-0.166158	0.507188	0.39336	unchanged	-0.850143	0.0852784	0.829107	unchanged	-0.222871	0.420235	0.456708	unchanged	0.950181	0.109077	0.840815	unchanged	-0.683985	0.13494	0.885665	unchanged	-0.0567129	0.784174	0.171076	unchanged	1.11634	0.096058	0.910656	unchanged	0.627272	0.170427	0.773966	unchanged	1.80032
POS_t2117	(3S)-3-(beta-D-glucopyranosyloxy)butanolide	2250.58	2299.71	2242.86	2246.27	2346.96	2266.11	2367.67	2318.5	2246.39	2205.43	2030.35	2107.06	2167.55	2131.15	2176.02	0.0139906	0.576393	0.332746	unchanged	0.0293091	0.324892	0.558668	unchanged	-0.0989498	0.0844187	0.899282	unchanged	-0.069263	0.0106681	0.999751	unchanged	0.0153185	0.629888	0.311318	unchanged	-0.11294	0.0555167	0.967216	unchanged	-0.0832536	0.0367605	0.984988	unchanged	-0.128259	0.0391902	0.999804	unchanged	-0.0985721
NEG_t435	(3S)-3a¦Â,4,5,6,6a¦Â,7,8,9,9a¦Â,9b¦Á-Decahydro-4¦Â,8¦Á,9¦Â-trihydroxy-9-(hydroxymethyl)-3¦Â-methyl-6-methyleneazuleno[4,5-b]furan-2(3H)-one	1862.95	1987	2197.61	798.425	794.733	834.871	1065.11	1048.4	912.269	464.262	608.286	546.966	576.558	845.176	462.689	-1.31657	0.00581207	1.10862	down	-0.999046	0.00296265	1.07603	down	-1.90079	0.00135497	1.09458	down	-1.68223	0.000833158	1.06147	down	0.317523	0.0463675	1.10139	up	-0.584226	0.0163912	1.11725	down	-0.365663	0.250174	0.692084	unchanged	-0.901748	0.00199834	1.13894	down	-0.683186
NEG_t1038	(3S)-trans 3-acetoxybicyclogermacrene	2880.08	2843.51	3118.19	1378.56	1236.63	1439.97	2073.2	1646.75	1720.93	2948.09	2674.76	2699.23	1888.63	1588.82	1850.55	-1.12458	0.000223076	1.11368	down	-0.700499	0.00339743	1.0609	down	-0.0873931	0.230661	0.637962	unchanged	-0.730743	0.000813561	1.06097	down	0.424079	0.0544915	1.04457	unchanged	1.03718	0.000361149	1.16159	up	0.393834	0.0257659	0.984599	unchanged	0.613106	0.00575265	1.12144	up	-0.0302444
POS_t2026	(3S)-Z-Octa-1,5-dien-3-ol	1584.81	1667.5	1559.97	1466.42	1452.56	1422.83	1497.68	1468.68	1463.31	1630.15	1663.33	1710.14	1385.21	1430.83	1438.82	-0.148427	0.0275637	1.02602	down	-0.119524	0.0478786	0.970185	unchanged	0.0562473	0.19291	0.690015	unchanged	-0.177609	0.0148495	1.01055	down	0.0289036	0.156978	0.812279	unchanged	0.204674	0.00313251	1.14187	up	-0.0291819	0.245472	0.630596	unchanged	0.175771	0.00615192	1.14052	up	-0.0580855
NEG_t1066	(3S,3aR,6S,6aR,7E,10S,11Z,13R,15E,17aR)-6,13-dihydroxy-3-(1H-indol-3-ylmethyl)-4,5,10,12-tetramethyl-2,3,3a,6,6a,9,10,13-octahydro-1H-cyclotrideca[d]isoindole-1,14,17-trione	14283.7	15293.6	14968.9	6490.85	6434.51	6537.08	4975.83	4648.22	4531.61	6358.28	6788.41	6243.37	7549.83	7947.72	8090.29	-1.19461	0.00114903	1.12044	down	-1.65392	0.000132618	1.09868	down	-1.19998	0.000108629	1.10223	down	-0.917258	0.000207921	1.08082	down	-0.459314	0.00404063	1.21814	down	-0.00537566	0.898562	0.0838359	unchanged	0.27735	0.0114824	1.08249	up	0.453939	0.00146133	1.1469	up	0.736664
POS_t165	(3S,3aS,4aS,8aR,9aR)-3a-hydroperoxy-3,8a-dimethyl-5-methylene-3,4,4a,6,7,8,9,9a-octahydrobenzo[f]benzofuran-2-one	114174	114968	115639	51332.9	51819.5	51692.8	37060.5	37065.5	37351.9	43836.6	44768.7	45186	41752.5	42524.7	42796.9	-1.15485	6.94265e-06	1.12319	down	-1.62892	1.23192e-05	1.10089	down	-1.36569	2.96138e-08	1.1057	down	-1.44001	5.69308e-08	1.08577	down	-0.474069	7.71963e-07	1.23217	down	-0.210841	0.00122215	1.16592	down	-0.285157	0.000171323	1.10993	down	0.263227	0.00181125	1.17336	up	0.188911
POS_t1511	(3S,3aS,5aR,9S,11S,13bR)-3-[(2S)-2,4-dihydroxybutan-2-yl]-1,2,3,3a,4,5,5a,8,9,10,11,13b-dodecahydro-9-hydroxy-3a-methyl-12H-6,11-methanocyclodeca[e]inden-12-one	10.0189	10.0189	10.0189	10.0189	10.0189	10.0189	10.0189	10.0189	10.0189	687.21	586.792	680.714	1910.06	1923.08	2088.55	0	1	0	unchanged	0	1	0	unchanged	6.02312	0.00254768	1.10024	up	7.62217	0.000854648	1.08403	up	0	1	0	unchanged	6.02312	0.00254768	1.16847	up	7.62217	0.000854648	1.11111	up	6.02312	0.00254768	1.17449	up	7.62217
POS_t1149	(3S,3aS,6S,6aR,7aS,10R,10aS,11aR,11bR,12aS)-11a-hydroxy-3,6,7a,11b-tetramethyl-10-(propan-2-yl)tetradecahydro-1H-cyclopenta[1,8]indeno[5',6':3,4]cycloocta[1,2-b]oxiren-9(10H)-one	13229.8	13343	12837.1	8271.03	7466.4	7915.78	6684.54	5739.36	5637.44	6785.8	6850.84	6815.57	6397.79	5879.07	5975.79	-0.736522	0.000130717	1.11703	down	-1.12565	0.000445136	1.09515	down	-0.946301	0.000496673	1.10453	down	-1.11045	5.83197e-06	1.08376	down	-0.389132	0.0131665	1.12969	down	-0.20978	0.0436481	1.07588	down	-0.373931	0.00466078	1.06208	down	0.179352	0.138869	0.904836	unchanged	0.0152011
NEG_t683	(3S,3'S,4'R)-Idoxanthin	27506.4	25519.5	25411.1	8562.12	9353.52	8483.93	7603.18	9072.57	7819.68	11450	10604.8	10001.8	16384.2	16412.8	16139.1	-1.57102	0.000375114	1.11928	down	-1.67902	7.13197e-05	1.0964	down	-1.29091	0.000155458	1.09996	down	-0.680638	0.00424751	1.07545	down	-0.108001	0.314388	0.628179	unchanged	0.280111	0.0258205	1.03592	up	0.890382	0.000559251	1.10968	up	0.388112	0.015632	1.05868	up	0.998383
POS_t302	(3S,4aR,5R,6R)-6-hydroxy-4a,5-dimethyl-3-[(E)-1-[[(2R,3R,4S,5S,6R)-3,4,5-trihydroxy-6-(hydroxymethyl)-2-oxanyl]oxy]prop-1-en-2-yl]-3,4,5,6,7,8-hexahydronaphthalen-2-one	80650.9	78091.2	76219.6	66670.5	61404.6	62802.7	64296.6	64525.7	64758.1	76217.4	75179	78214.1	112736	116050	115300	-0.299776	0.00225668	1.08265	down	-0.279492	0.008031	1.08217	down	-0.0332366	0.324622	0.547979	unchanged	0.550344	3.75228e-05	1.08155	up	0.0202839	0.625463	0.337642	unchanged	0.266539	0.00475627	1.13083	up	0.85012	4.22725e-05	1.11004	up	0.246256	0.00468966	1.16743	up	0.829836
POS_t1353	(3S,4aR,5S)-4a,5-dimethyl-3-[(E)-1-[[(2R,3R,4S,5S,6R)-3,4,5-trihydroxy-6-(hydroxymethyl)-2-oxanyl]oxy]prop-1-en-2-yl]-3,4,5,6,7,8-hexahydronaphthalen-2-one	99743.5	96317.3	91067.7	83094.1	75306.2	78640.9	83399.9	73943.1	78282.7	90435.3	87910.8	93254.9	103384	114880	111801	-0.276559	0.00810755	1.041	down	-0.2852	0.010064	1.01022	down	-0.0802081	0.169679	0.728139	unchanged	0.201056	0.0323335	0.932899	unchanged	-0.00864103	0.900727	0.0819529	unchanged	0.196351	0.0175108	1.061	up	0.477615	0.00291089	1.07584	up	0.204992	0.0288233	1.0459	up	0.486256
POS_t190	(3''S,4''R)-eurypamide A	36167.5	34464.3	33957.7	23320.7	23716.3	23547.3	17794.9	17822.2	18158.1	18463.7	17830.3	17719.6	19652.2	20131.4	19853	-0.567316	0.00276526	1.11534	down	-0.959723	0.00117306	1.09745	down	-0.953342	0.000549379	1.10197	down	-0.810467	0.00136483	1.08141	down	-0.392407	4.35445e-06	1.23044	down	-0.386026	0.000265549	1.16932	down	-0.243151	4.59568e-05	1.10763	down	0.00638179	0.779794	0.178729	unchanged	0.149256
POS_t218	(3S,4R,4aR,4bS,5R,7aR,10aS,12aS)-3-(furan-3-yl)-3,4,4a,5,7a,11,12,12a-octahydro-4,5-dihydroxy-4a-methyl-1H-[2]benzofuro[4,3a-f]isochromene-1,8(4bH)-dione	34497.1	36019.8	34262.8	21243.5	20842.2	21064.2	22576.8	22961.2	22790.3	20444.8	19825.2	21543.3	26829.6	26716.1	27928.4	-0.730507	0.0010486	1.11963	down	-0.616806	0.00144256	1.09628	down	-0.761372	4.6063e-05	1.0999	down	-0.362949	0.000578912	1.06996	down	0.113701	0.00043059	1.21167	up	-0.030865	0.470916	0.46583	unchanged	0.367559	0.00210836	1.10341	up	-0.144566	0.0439132	1.06678	down	0.253858
POS_t580	(3S,4R,4aS)-4-ethenyl-8-oxo-4,4a,5,6,7,8-hexahydro-3H-pyrano[3,4-c]pyridin-3-yl beta-D-glucopyranoside	42557.4	43523.7	40521.9	14694.9	15503.5	14425.1	11904.6	12697.3	12297.9	9684.96	8798.73	9703.14	7992.52	8184.03	8387.76	-1.50443	0.000295377	1.12064	down	-1.77862	0.000442867	1.09891	down	-2.16722	0.000225698	1.10406	down	-2.36568	0.00056358	1.0844	down	-0.27419	0.00416154	1.17788	down	-0.662785	0.000249859	1.15955	down	-0.861242	0.000876545	1.10718	down	-0.388594	0.00196653	1.14279	down	-0.587051
NEG_t1353	(3S,4R,6R,6aS,7S,8R,8aS,8bR,9R,9aS)-3,6a,9-trimethyl-7-(propan-2-yl)hexahydro-6,9-methanobenzo[1,2]pentaleno[1,6-bc]furan-4,6,7,8,8a,8b,9a(6aH,9H)-heptol	24159.2	23150.1	23254.6	13697.3	14101	13823.3	11909.4	11396.9	11322.7	13390.1	13550.5	14994.6	15094.5	14047.4	14196.7	-0.7616	0.000303222	1.12048	down	-1.02695	3.92978e-05	1.09887	down	-0.750767	0.00028062	1.09712	down	-0.703277	3.83201e-05	1.0804	down	-0.265349	0.000973711	1.21118	down	0.0108328	0.858633	0.116676	unchanged	0.0583228	0.215488	0.706883	unchanged	0.276182	0.0297216	1.07831	up	0.323672
POS_t1058	(3S,4S,5R,10R)-3-(10-ethoxy-11-hydroxyethyl)-4-(5-hydroxy-7-methylbut-6-enyl)oxetan-2-one-11-O-beta-D-glucopyranoside	11909.9	11960.1	11893.3	14917.6	14267.8	13948.4	14346.5	15952.4	15193	14766.2	14484.5	14465.3	10739.7	9921.98	9316.5	0.270338	0.0128751	1.09406	up	0.34713	0.0196886	1.05844	up	0.289682	0.000898519	1.10276	up	-0.254567	0.0425207	0.9982	unchanged	0.076792	0.236026	0.72132	unchanged	0.0193432	0.574424	0.359856	unchanged	-0.524905	0.00157596	1.08501	down	-0.0574488	0.329209	0.625465	unchanged	-0.601697
NEG_t708	(3S,5R,5'S,6'R,7R,12R,15E,16aS,18S,20aR)-16a-hydroxy-16-(hydroxymethyl)-18-methoxy-5',10,12,19-tetramethyl-6'-(1-methylethyl)-3,3',4,4',5',6',7,8,11,12,16a,17,18,20a-tetradecahydro-1H-spiro[3,7-methano[2,6]benzodioxacyclooctadecine-5,2'-pyran]-1-one	138243	140869	141543	79846.7	75859.8	70117.9	86715.4	81045.4	72417.3	114586	119557	112998	89918	86448.3	86240.8	-0.897436	0.000654677	1.11855	down	-0.808533	0.00317031	1.08999	down	-0.277112	0.0016536	1.0882	down	-0.679731	6.00933e-06	1.08398	down	0.0889033	0.401705	0.529865	unchanged	0.620324	0.000551643	1.15771	up	0.217705	0.034178	0.995484	unchanged	0.53142	0.00528865	1.14296	up	0.128802
NEG_t1140	(3S,6R,9S,10R)-9-hydroxy-3-methyl-2,4-dioxo-10-pentyloxecan-6-yl acetate	11910.8	12804.2	13011	9713.58	9061.63	9753.07	8939.36	8899.03	9741.56	13330	13839.3	12033.3	13395.3	13628.7	14834.8	-0.403166	0.00281362	1.08601	down	-0.451939	0.00174227	1.06625	down	0.0553937	0.488954	0.399621	unchanged	0.149973	0.0741527	0.842886	unchanged	-0.0487732	0.424583	0.502317	unchanged	0.45856	0.0121872	1.11613	up	0.553139	0.00319512	1.08593	up	0.507333	0.00785416	1.12707	up	0.601913
NEG_t566	(3S,6S,9S,12S,15S)-12-Benzyl-15-[(1R)-1-hydroxyethyl]-6-[(4-hydroxyphenyl)methyl]-9-(2-methylpropyl)-3-propan-2-yl-1,4,7,10,13,16-hexazacyclooctadecane-2,5,8,11,14,17-hexone	9430.72	10193.4	10066	5128.77	4031.75	3848.95	3073.44	3056.52	3046	6075.58	7136.47	6292.31	10385.6	8945.56	8996.27	-1.19042	0.000854663	1.10798	down	-1.69405	0.00117445	1.09834	down	-0.606187	0.00156026	1.07634	down	-0.0677864	0.453609	0.429424	unchanged	-0.503631	0.0853996	1.04499	unchanged	0.584234	0.0148493	1.06077	up	1.12263	0.00131503	1.08173	up	1.08787	0.00868867	1.16014	up	1.62627
POS_t609	(3S,7S,11E)-3,4,5,6,7,8,9,10-Octahydro-3-methyl-7,16-dihydroxy-14-(beta-D-glucopyranosyloxy)-1H-2-benzooxacyclotetradecin-1-one	32217.6	31025.9	31083.6	21425.5	20744.6	21555.6	21729.4	22777	22350.8	30646.7	30188.2	30182.3	43396.1	45494.5	43952.5	-0.565796	8.1178e-05	1.11871	down	-0.49659	7.39288e-05	1.09463	down	-0.0515329	0.0894852	0.881836	unchanged	0.49398	0.000217777	1.07878	up	0.0692059	0.0593732	0.983086	unchanged	0.514263	3.42865e-05	1.17198	up	1.05978	0.000150365	1.1111	up	0.445057	0.000181662	1.17626	up	0.99057
POS_t1291	(3S,8aS)-Hexahydro-3-(1R)-1-hydroxyethylpyrrolo1,2-apyrazine-1,4-dione	1925.62	2113.43	2120.86	538.65	394.341	813.45	10.0189	228.345	10.0189	488.144	507.722	352.089	647.05	933.501	887.97	-1.81849	0.00176657	1.10389	down	-4.63227	3.91553e-05	1.09567	down	-2.19214	6.11049e-05	1.10034	down	-1.31926	0.000595588	1.06911	down	-2.81378	0.0349272	1.06974	down	-0.373647	0.398984	0.526762	unchanged	0.499229	0.194648	0.691794	unchanged	2.44013	0.0183236	1.06474	up	3.31301
POS_t1301	(3S,8S,9S,10R,13R,14S,17R)-10,13-dimethyl-17-[(2R)-6-methylheptan-2-yl ]-3-sulfooxy-2,3,4,7,8,9,11,12,14,15,16,17-dodecahydro-1H-cyclopenta[a ]phenanthrene	33644	33260	34327.1	14650.3	13450.2	13349.2	9667.25	8656.95	8105.51	11104.7	11828.7	11486.5	12617.6	13678.3	13122.8	-1.28822	6.06447e-06	1.12176	down	-1.93742	5.31233e-06	1.09987	down	-1.55634	2.25113e-06	1.10522	down	-1.3607	1.21802e-06	1.08491	down	-0.649201	0.00131734	1.19644	down	-0.268117	0.0159928	1.09092	down	-0.0724815	0.267243	0.60879	unchanged	0.381084	0.0155811	1.10435	up	0.576719
POS_t994	(3S,8S,9S,10R,13R,14S,17R)-17-[(2R)-6-hydroxyheptan-2-yl]-10,13-dimethyl-2,3,4,7,8,9,10,11,12,13,14,15,16,17-tetradecahydro-1H-cyclopenta[a]phenanthren-3-ol (non-preferred name)	39808.4	40950.2	40906	30856.4	29198.1	30284.1	33482.1	33317.3	32190.2	41743.9	39661.5	41276.9	47633.1	45260.4	45369.5	-0.429494	0.000108803	1.11564	down	-0.29756	0.000171545	1.08941	down	0.012019	0.672782	0.249306	unchanged	0.184506	0.00853389	1.03708	up	0.131933	0.0111887	1.12845	up	0.441513	0.000252058	1.16181	up	0.614	0.000200814	1.1058	up	0.309579	0.00101317	1.15972	up	0.482067
POS_t1041	(3S,8S,9S,10R,13R,14S,17R)-17-[(2R,4R)-4-hydroxy-6-methylheptan-2-yl]-10,13-dimethyl-2,3,4,7,8,9,11,12,14,15,16,17-dodecahydro-1H-cyclopenta[a]phenanthren-3-ol	25980.7	25447.9	26104.7	23365.1	21323.8	21749.7	32453.7	30809.8	30006.3	26610.8	24986.5	27136.9	34652.4	35931.4	35588.1	-0.222794	0.0191148	1.0591	down	0.266593	0.0132409	1.05877	up	0.0221757	0.605995	0.3133	unchanged	0.453514	0.000189266	1.08146	up	0.489388	0.000789223	1.20555	up	0.24497	0.0103227	1.07576	up	0.676308	0.000193496	1.10631	up	-0.244418	0.00769424	1.09618	down	0.186921
NEG_t188	(3Z)-Phytochromobilin	1697.44	1609.82	1580.05	1342.03	1484.96	1578.08	1397.64	1636.57	1504.31	1739.52	1908.95	1791.49	2564.15	2371.95	2333.19	-0.149877	0.12904	0.810285	unchanged	-0.10682	0.23163	0.660245	unchanged	0.154553	0.0455844	0.920785	unchanged	0.572772	0.0024076	1.06469	up	0.0430573	0.671598	0.274518	unchanged	0.30443	0.0183392	1.05356	up	0.722649	0.000652849	1.08981	up	0.261373	0.0284247	1.0263	up	0.679592
POS_t1948	(3Z,5E)-octa-3,5-diene-1,3,4-tricarboxylic acid 3,4-anhydride	1150.17	1281.67	1168.78	1837.86	1943.7	1820.87	2452.62	2316.56	2295.59	1023.98	862.885	910.979	129.01	181.525	107.493	0.637805	0.000296652	1.10765	up	0.972397	7.00611e-05	1.09424	up	-0.36393	0.0138097	1.00053	down	-3.10657	0.000162992	1.08172	down	0.334593	0.00183238	1.194	up	-1.00173	0.000144248	1.16448	down	-3.74438	2.24252e-05	1.11155	down	-1.33633	3.21554e-05	1.17503	down	-4.07897
POS_t117	(3z,5r,6z,8s,9z,13s,14r)-5,8-dihydroxy-5,9,13,14-tetramethyl-1-oxacyclotetradeca-3,6,9-trien-2-one	46389	44421.4	45227.3	46258.9	44958.7	45185.7	47001.3	48069.7	48984.4	62063.9	62766.2	64967.9	79630.3	80488.7	77522.2	0.00387227	0.870757	0.0977747	unchanged	0.0826178	0.0298375	0.941779	unchanged	0.480459	0.00018614	1.09842	up	0.80478	2.22452e-05	1.08381	up	0.0787456	0.0264164	1.08057	up	0.476587	0.000513118	1.16763	up	0.800907	8.99721e-05	1.11118	up	0.397841	0.000319949	1.16954	up	0.722162
NEG_t886	(3Z,6Z,12E)-1-propyltetradeca-3,6,12-trien-1-yl 2-hydroxybenzoate	4458.19	5052.2	4548.25	32699.8	27372.1	26487.8	19517	17275.3	17225	14419.1	12350.8	13405.9	11532.6	7782.25	5180.51	2.62224	0.00601832	1.10896	up	1.94196	0.00203031	1.09353	up	1.51487	0.00245595	1.09462	up	0.801048	0.198732	0.743266	unchanged	-0.680273	0.0195636	1.1507	down	-1.10737	0.0101202	1.13598	down	-1.82119	0.00152443	1.07753	down	-0.427096	0.00990571	1.08934	down	-1.14092
POS_t457	(4alpha,6'alpha,7alpha,12beta,17alpha,20S,23R,24E)-2',3',5',6'-tetrahydro-7,12,23,26-tetrahydroxy-6'-p-methoxyphenyl-13,30-cyclo-29-nordammara-2,24-dieno[4,3-c]pyran-21-oic acid gamma-lactone	18127.7	17500.3	17470.7	9974.78	9798.11	9805.5	10338.8	10082.3	9933.93	11061.5	11500.3	11261.1	12792.8	12934.4	12766.1	-0.844134	0.000349467	1.1215	down	-0.806743	5.52742e-05	1.09867	down	-0.650675	7.15984e-05	1.10254	down	-0.464065	0.0011561	1.08146	down	0.0373908	0.146942	0.86439	unchanged	0.193459	0.00274921	1.15229	up	0.380068	3.10566e-06	1.11148	up	0.156068	0.00267858	1.13065	up	0.342678
POS_t1638	(4aR,5R,6R,Z)-6-hydroxy-4a,5-dimethyl-3-(1-(((2R,3R,4S,5S,6R)-3,4,5-trihydroxy-6-(hydroxymethyl)tetrahydro-2H-pyran-2-yl)oxy)propan-2-ylidene)-4,4a,5,6,7,8-hexahydronaphthalen-2(3H)-one	4354.02	4420.89	4204.46	4266.95	4066.34	4379.7	3567.34	3993.37	3455.72	5038.99	4841.48	5144.55	5066.74	4760.49	5523.15	-0.0299156	0.476321	0.414684	unchanged	-0.236562	0.0430541	0.969706	unchanged	0.211147	0.00462124	1.05293	up	0.242056	0.0607177	0.937822	unchanged	-0.206647	0.0538416	1.02679	unchanged	0.241063	0.0038037	1.1149	up	0.271971	0.0426672	0.97709	unchanged	0.447709	0.00510256	1.13702	up	0.478618
NEG_t1384	(4aS,5R,6S)-5-ethenyl-1-oxo-4,4a,5,6-tetrahydro-1H,3H-pyrano[3,4-c]pyran-6-yl 3,6-di-O-acetyl-2-O-benzoyl-4-O-[3-(beta-D-glucopyranosyloxy)-2-hydroxybenzoyl]-beta-D-glucopyranoside	779.514	997.614	238.299	2889.14	2383	2435.41	3724.13	3415.97	3993.28	492.971	400.588	394.866	361.819	586.771	873.361	1.93519	0.00342195	1.07824	up	2.46573	0.000633632	1.08264	up	-0.645477	0.39546	0.519069	unchanged	-0.145601	0.824661	0.128867	unchanged	0.530547	0.00789679	1.14205	up	-2.58066	0.0043158	1.16093	down	-2.08079	0.000877884	1.0864	down	-3.11121	0.00191211	1.17418	down	-2.61134
NEG_t1352	(4aS,5R,6S)-5-ethenyl-1-oxo-4,4a,5,6-tetrahydro-1H,3H-pyrano[3,4-c]pyran-6-yl 3-O-(3-hydroxybenzoyl)-beta-D-glucopyranoside	207469	210806	203495	423097	388870	390427	670955	655650	652100	475284	503310	514721	699800	693229	663837	0.951456	0.00251187	1.11564	up	1.6701	2.85648e-05	1.10055	up	1.26406	0.00120669	1.10216	up	1.72599	0.000353262	1.08469	up	0.718646	0.000249184	1.22675	up	0.312609	0.00392767	1.11403	up	0.774538	5.44367e-05	1.1063	up	-0.406037	0.0012922	1.16538	down	0.0558915
POS_t73	(4beta,5beta,10alpha)-4,5-Eudesmanediol	56172.5	54096.2	55250.2	32295.5	29698.8	30493.1	33849.9	33220.3	33217.6	61994.8	58170	61718.1	61178.2	59261.9	60070.1	-0.839667	2.4556e-05	1.11971	down	-0.722849	0.000220335	1.09908	down	0.136013	0.0301701	0.988224	unchanged	0.125084	0.00370871	1.03199	up	0.116818	0.0682871	1.05092	unchanged	0.97568	0.000121324	1.1689	up	0.964751	1.52094e-05	1.11069	up	0.858862	0.00158748	1.17553	up	0.847933
NEG_t564	(4beta,5beta,6beta,16alpha,22R)-4,17-dihydroxy-1,26-dioxo-5,6:22,26-diepoxyergosta-2,24-dien-16-yl acetate	136310	136671	139580	110900	111204	108873	135244	131977	132998	319655	329820	339548	628074	634219	659020	-0.317879	6.27195e-05	1.11845	down	-0.0438181	0.0440581	0.907038	unchanged	1.26139	0.000638597	1.10382	up	2.21941	0.000305393	1.08511	up	0.274061	7.47425e-05	1.2258	up	1.57927	0.000573866	1.17281	up	2.53729	0.000295362	1.1123	up	1.30521	0.000637586	1.17841	up	2.26323
NEG_t1219	(4E)-1-Hydroxy-4-propylidene-6,7-dihydro-1H-cyclopenta[c]pyran-5-one	1739.61	1681.71	1824.22	1162.03	1199.24	1336.43	1317.91	1409.98	1485.16	1289.13	1365.7	1319.34	1160.36	1173.46	1068.68	-0.504465	0.00195337	1.08694	down	-0.316224	0.0060601	1.0326	down	-0.40044	0.00262946	1.07963	down	-0.624498	0.000410828	1.07012	down	0.18824	0.0754272	0.945789	unchanged	0.104024	0.217907	0.734454	unchanged	-0.120033	0.203801	0.688805	unchanged	-0.084216	0.237497	0.70689	unchanged	-0.308273
POS_t114	(4E)-4-imino-1-(beta-D-ribofuranosyl)-1,4-dihydropyridine-3-carboxylic acid	39184.5	39295.2	38594.2	37531.7	37649.1	37530.9	47944.5	47266.2	47721.9	32613.6	31343.7	32935.1	29651	29707.1	30027.7	-0.054781	0.0189955	1.07471	down	0.287916	8.76721e-06	1.09838	up	-0.272964	0.00156478	1.09224	down	-0.389304	3.46957e-05	1.08434	down	0.342697	0.000247546	1.23153	up	-0.218183	0.00806131	1.15487	down	-0.334523	5.57088e-05	1.11245	down	-0.560879	0.000208132	1.17772	down	-0.677219
POS_t1737	(4E)-8-Desacyl-9beta-hydroxybejaranolid-8-angelat	123706	126679	120789	67914.2	71996.9	69431.2	69398.3	70098.7	69531.7	50974.7	51061.1	51870.5	42817.2	45337	43926.9	-0.826234	3.28089e-05	1.11999	down	-0.828396	0.000840271	1.09875	down	-1.27005	0.000400905	1.1046	down	-1.49067	6.32954e-05	1.08472	down	-0.00216223	0.938647	0.0530255	unchanged	-0.443811	0.00274421	1.16424	down	-0.664439	0.000186965	1.10652	down	-0.441649	1.93801e-06	1.17959	down	-0.662277
POS_t447	(4-Methoxyphenyl)methylbeta-D-glucopyranoside	11090.5	11176.1	11109.4	10081.4	10165.4	9788.15	11095.8	11178.6	11449.2	10910.5	10760.6	10568.4	16882.3	17258.9	16754	-0.152167	0.00787257	1.0992	down	0.014944	0.392093	0.513445	unchanged	-0.0499832	0.0539665	0.97289	unchanged	0.60872	0.000488576	1.08439	up	0.167111	0.00144376	1.19441	up	0.102183	0.00872792	1.08593	up	0.760886	6.74912e-06	1.11135	up	-0.0649272	0.0275739	1.01724	down	0.593776
POS_t540	(4R)-crocusatin C10-O-beta-D-apiofuranosyl(1?6)-beta-D-glucopyranoside	21262.2	20607.8	21375.6	16844.1	16678.1	17293	12948.6	13157.9	13913.1	16460.5	16856	17057.2	18074.6	18831.8	19038.1	-0.315706	0.000241312	1.11157	down	-0.660256	4.53908e-05	1.09575	down	-0.328295	0.000228621	1.09542	down	-0.176969	0.003427	1.03696	down	-0.34455	0.00113054	1.21042	down	-0.0125889	0.593304	0.326766	unchanged	0.138737	0.0120568	1.03183	up	0.331961	0.00141188	1.15807	up	0.483287
POS_t1707	(4R*,8S*,10R*)-1-Oxo-4-hydroxy-8-tiglyloxy-13-acetoxygermacra-5E,7(13)-dien-6,12-olide	3236.63	2871.27	2842.88	4474.33	4449.69	4669.3	4727.13	5171.3	4974.05	7477.58	7225.7	7683.13	16290	15497.8	16820	0.602812	0.00150072	1.10421	up	0.732559	0.00039758	1.08299	up	1.32254	1.68761e-05	1.10218	up	2.4411	0.00028378	1.08386	up	0.129747	0.0596594	1.01681	unchanged	0.719726	0.000274651	1.16839	up	1.83829	0.000782415	1.11053	up	0.589979	0.000170998	1.16787	up	1.70854
NEG_t445	(4R,1'E,3'E)-4-(5'-hydroxy-3'-methyl-1',3'-pentadienyl)-3,5,5-trimethyl-2-cyclohexen-1-one beta-D-glucopyranoside	56023.4	55125.6	55885.8	38332.9	37928	39788	37161.9	38623.8	37917.1	47818.5	49253	50005.7	61649.8	61899.4	61610.9	-0.525417	0.000134611	1.12022	down	-0.554881	1.4948e-05	1.09918	down	-0.183576	0.00359161	1.08216	down	0.148624	0.000900512	1.0808	up	-0.0294643	0.334147	0.597695	unchanged	0.341842	0.000292998	1.15874	up	0.674041	0.000451638	1.11164	up	0.371306	0.000322325	1.16937	up	0.703506
POS_t608	(4R,4aR,7aR,12bS)-9-hydroxy-3,7a-dimethyl-2,4,4a,5,6,13-hexahydro-1H-4,12-methanobenzofuro[3,2-e]isoquinoline-7-one	26986.7	26716.3	26511.4	30009.3	30663.7	30270.7	41454.7	41069	42072.7	15496.9	15394.5	14856.2	40189.9	41761.7	41752.1	0.181113	0.000197013	1.11375	up	0.635331	3.60915e-05	1.09991	up	-0.810161	4.04389e-06	1.10487	down	0.624957	0.00067614	1.08288	up	0.454218	2.19878e-05	1.23015	up	-0.991274	6.80288e-07	1.17365	down	0.443844	0.000798339	1.10728	up	-1.44549	9.28633e-07	1.18005	down	-0.0103741
NEG_t1052	(4R,4aS,5R,6S,8aS,9aR)-2,4,4a,5,6,7,8,8a,9,9a-decahydro-4-hydroxy-8a-({(4R,4aS,5R,6S,8aS,9aR)-2,4,4a,5,6,7,8,8a,9,9a-decahydro-8a-hydroxy-3,4a,5-trimethyl-6-[(3-methylbut-2-enoyl)oxy]-2-oxonaphtho[2,3-b]furan-4-yl}oxy)-3,4a,5-trimethyl-2-oxonaphtho[2,3-b]furan-6-yl (2E)-2-methylbut-2-enoate	6598.8	6731.51	7494.94	5579.52	4718.39	4628.38	7787.29	7876.99	6907.74	23955.2	23832.2	22589	7586.41	7115.69	8219.77	-0.480479	0.00898283	1.03596	down	0.116202	0.235488	0.630672	unchanged	1.75676	2.46004e-05	1.10367	up	0.138391	0.176419	0.690011	unchanged	0.596681	0.00417171	1.167	up	2.23724	1.20698e-05	1.17249	up	0.61887	0.00380681	1.05671	up	1.64056	1.91144e-05	1.17782	up	0.0221888
NEG_t268	(4R,5S)-5-hydroxyhexan-4-olide	40369.7	40199.1	40429	440826	446030	434712	572173	586462	585499	516852	533325	526477	524713	525602	531233	3.4492	6.63311e-05	1.12315	up	3.84946	7.23696e-05	1.1008	up	3.70381	9.66456e-05	1.10563	up	3.70828	1.72184e-05	1.08585	up	0.40026	3.61791e-05	1.22857	up	0.254616	0.000269203	1.16369	up	0.259086	8.95458e-05	1.10862	up	-0.145644	0.0011014	1.14844	down	-0.141174
POS_t386	(4R,5S,8S,8aR)-4-hydroxy-3,8-dimethyl-5-(prop-1-en-2-yl)-4,5,6,7,8,8a-hexahydroazulen-2(1H)-one	842423	812459	787143	765103	774265	781986	982936	1.00826e+06	982905	1.18221e+06	1.1576e+06	1.22401e+06	1.88375e+06	1.8688e+06	1.8646e+06	-0.0731119	0.11799	0.864063	unchanged	0.284374	0.00213608	1.07879	up	0.545346	0.000149366	1.09602	up	1.20176	4.39645e-05	1.08533	up	0.357486	0.0001271	1.22763	up	0.618458	0.00128434	1.16901	up	1.27487	2.14898e-08	1.1129	up	0.260972	0.00380303	1.15406	up	0.917383
POS_t942	(4R,6S)-4-hydroxy-6-(1-phenyl-2-propenyl)-2-cyclohexene-1-one	8018.6	9479.43	10671.2	10243.7	10531.6	10988.7	11684	11802	11989.8	14709.7	16601.8	17687.4	21640.3	22586.1	24075.4	0.173272	0.254978	0.674883	unchanged	0.332716	0.0845949	0.929803	unchanged	0.798628	0.00411493	1.04885	up	1.2778	0.000222136	1.07288	up	0.159444	0.0179207	1.15257	up	0.625356	0.0174343	1.12112	up	1.10453	0.00169109	1.10485	up	0.465912	0.0341277	1.10053	up	0.945088
NEG_t1458	(4R,7E,9R,10S,13E,15R,16S)-9,15-Dihydroxy-4,10,16-trimethyl-1,5,11-trioxacyclohexadeca-7,13-diene-2,6,12-trione	107924	110433	109066	239923	233105	235028	265415	273623	275749	186338	188717	184473	245758	251497	242839	1.11271	5.36373e-05	1.12265	up	1.31526	0.000199975	1.10009	up	0.773054	6.55637e-06	1.10509	up	1.17655	0.000129283	1.08509	up	0.202559	0.00142485	1.20601	up	-0.339652	0.000130164	1.16909	down	0.0638449	0.0326721	0.950442	unchanged	-0.54221	0.000359275	1.17676	down	-0.138714
NEG_t614	(4R,9beta,16alpha,24S)-20-hydroxy-9,10,14-trimethyl-1,11,22-trioxo-16,24-epoxy-4,9-cyclo-9,10-secochloesta-2,5,25-trien-2-yl beta-D-glucopyranoside	182928	182579	189385	61741.5	64214.4	65208.6	40041.5	40771.1	39432.9	51196.4	53049.5	52814.5	70188.1	66017.2	66407.3	-1.53739	3.00859e-05	1.12239	down	-2.20623	0.00015678	1.10043	down	-1.82089	0.00011759	1.10519	down	-1.45348	1.04838e-05	1.08484	down	-0.668832	0.000594713	1.2272	down	-0.283495	0.00192894	1.14972	down	0.0839093	0.0900883	0.834801	unchanged	0.385337	0.000161542	1.17287	up	0.752741
NEG_t276	(4S)-1-[(1S,9S,10S)-10-ethenyl-5-oxo-9-[(2S,3R,4R,5R,6R)-3,4,5-trihydroxy-6-(hydroxymethyl)oxan-2-yl]oxy-4,8-dioxabicyclo[4.4.0]dec-6-en-3-yl]-4-hydroxy-8-(4-hydroxyphenyl)octane-2,6-dione	260293	257130	251850	110043	114049	109315	118559	119921	122567	85062.6	85007.6	88299.1	84106.1	86347.9	80091	-1.20621	7.63351e-06	1.12242	down	-1.09131	2.64781e-05	1.10008	down	-1.57406	1.9559e-05	1.10529	down	-1.61843	1.48017e-06	1.0852	down	0.114906	0.0091362	1.14074	up	-0.367849	0.000273374	1.16206	down	-0.412214	0.000384005	1.09726	down	-0.482755	2.98278e-05	1.17532	down	-0.52712
NEG_t478	(4S)-13-Hydroxydehydrocurdione	1764.57	1578.22	1629.3	712.145	802.507	816.122	646.763	544.362	506.753	841.954	761.798	853.335	894.592	809.777	892.083	-1.09304	0.000573275	1.11143	down	-1.55012	0.000156814	1.09212	down	-1.0169	0.000898365	1.09369	down	-0.93731	0.0011443	1.07274	down	-0.457076	0.0184016	1.10099	down	0.0761402	0.388899	0.51151	unchanged	0.155733	0.109664	0.799352	unchanged	0.533216	0.0103073	1.0955	up	0.612809
NEG_t406	(4S)-4,5-dihydro-4-hydroxygeldanamycin	132917	127649	124786	84606.3	84244.9	86129.3	57522.3	58538	61204.5	97781.4	101163	104807	152169	154549	151346	-0.595791	0.00189299	1.11622	down	-1.12027	0.000184989	1.09783	down	-0.343287	0.0010766	1.07769	down	0.249369	0.00420875	1.06231	up	-0.524481	0.000226501	1.22693	down	0.252503	0.0105654	1.13682	up	0.84516	4.13702e-06	1.1124	up	0.776984	0.00030492	1.17348	up	1.36964
POS_t1621	(4S)-4-Hydroxy-3-propyl-5,6-dihydro-1-benzofuran-7(4H)-one	56410.8	56496.2	56545.9	52087.4	53147.5	53246.9	68087.9	69373.6	68379.4	67679	66421.9	70565.6	65349.9	66331.4	67332.9	-0.0965664	0.00951895	1.10061	down	0.280646	0.000926485	1.09868	up	0.272391	0.010684	1.08246	up	0.231987	0.00323615	1.07859	up	0.377212	8.18345e-06	1.22969	up	0.368958	0.0035815	1.1585	up	0.328554	0.000117277	1.10738	up	-0.00825425	0.785404	0.177549	unchanged	-0.0486584
NEG_t1513	(4S,5R)-4-Hydroxy-4-(hydroxymethyl)-5-[(2E)-1-hydroxypenta-2,4-dien-2-yl]cyclopent-2-en-1-one	2528.19	2456.95	2440.57	792.56	782.086	782.988	571.323	541.741	481.291	10.0189	133.198	10.0189	10.0189	10.0189	10.0189	-1.65519	0.00020745	1.12272	down	-2.21956	8.53935e-07	1.10013	down	-5.59871	4.85871e-06	1.10494	down	-7.9487	0.000119011	1.08563	down	-0.564368	0.0097785	1.2062	down	-3.94352	0.00294813	1.16712	down	-6.29351	1.86546e-05	1.11297	down	-3.37915	0.00126311	1.1568	down	-5.72914
NEG_t1098	(4S,7R,8S,9S,13Z,16S)-16-[(E)-1-[2-(Aminomethyl)-1,3-thiazol-4-yl]prop-1-en-2-yl]-4,8-dihydroxy-5,5,7,9,13-pentamethyl-1-oxacyclohexadec-13-ene-2,6-dione	74900.2	76932.1	75460	63194.2	66073.3	59864.6	54749.2	52737.9	53351.7	60240.6	64944.6	66181.9	166455	170255	180567	-0.265155	0.0123589	1.07662	down	-0.498934	1.28779e-05	1.09774	down	-0.248207	0.0146306	1.05362	down	1.18639	0.00157985	1.08169	up	-0.233779	0.024977	1.14408	down	0.0169479	0.784558	0.169832	unchanged	1.45154	0.00032006	1.10912	up	0.250727	0.021548	1.10553	up	1.68532
NEG_t93	(4S,8R,9R,10S,12S)-15,16-epoxy-4,18-dihydroxy-19-nor-neocleroda-5,13(16),14-trien-20,12-olide	238148	244053	243908	210166	211366	198785	184238	176526	167591	151050	151583	149216	88009.3	85671.7	86499.2	-0.22718	0.00479134	1.08908	down	-0.458679	0.00194014	1.08756	down	-0.684343	0.000100584	1.10472	down	-1.48067	3.04763e-05	1.0855	down	-0.231499	0.00874997	1.14097	down	-0.457163	0.00406189	1.1623	down	-1.25349	0.000834961	1.11047	down	-0.225664	0.0314284	1.10304	down	-1.022
NEG_t716	(5a,7a,13a,17a)-7-hydroxy-4,4,8-trimethyl-3-oxocarda-1,14-dienolide	276599	276060	280945	709956	694235	705142	474431	457616	447166	518914	502579	512094	392549	381526	390135	1.33935	2.58688e-05	1.123	up	0.726413	0.00136406	1.09663	up	0.879477	0.00012184	1.10484	up	0.481918	0.000130026	1.08347	up	-0.61294	6.95904e-05	1.22901	down	-0.459876	8.54728e-06	1.17164	down	-0.857435	1.9368e-06	1.11227	down	0.153064	0.00912471	1.11088	up	-0.244495
POS_t668	(5alpha,6alpha)-5-Hydroxy-2-oxo-1(10)-,3,11(13)-guaiatrien-12,6-olide	1292.7	1250.6	1208.87	730.139	810.052	820.809	525.999	523.04	587.71	612.325	682.961	786.983	698.072	592.016	593.163	-0.668327	0.000286198	1.10891	down	-1.19689	2.94835e-05	1.09643	down	-0.849569	0.00265074	1.08395	down	-0.9945	0.00027024	1.07583	down	-0.528565	0.00330243	1.18238	down	-0.181241	0.204433	0.732297	unchanged	-0.326173	0.0262816	0.967252	unchanged	0.347324	0.0834758	0.949067	unchanged	0.202392
NEG_t868	(5alpha,7alpha,13alpha17alpha,20S,23R,24R)-21,25-epoxy-23,24-dihydroxy-4,4,8-trimethyl-3-oxocholesta-1,14-dien-7-yl benzeneacetic acid ester	4952.62	4794.41	4457.15	2815.46	2801.98	2525.83	3133.04	2817.85	2640.31	2699.3	3098.98	2795.09	3187.05	3176.36	3169.77	-0.802636	0.000721672	1.10701	down	-0.725385	0.000803346	1.07539	down	-0.72502	0.000702939	1.08385	down	-0.575286	0.00863064	1.06723	down	0.0772508	0.442115	0.490249	unchanged	0.0776159	0.385369	0.516845	unchanged	0.22735	0.0387388	1.03052	up	0.000365034	0.997112	0.00220024	unchanged	0.150099
NEG_t252	(5-benzoyloxy-4,6-dihydroxy-3-methoxycyclohexen-1-yl)methyl benzoate	12702.1	12359.2	11228.8	8459.62	9403.46	8627.31	6629.16	7045.16	6401.7	6198.22	6300.16	8425.08	8417.17	6793.89	6723.45	-0.454104	0.00573141	1.06813	down	-0.8541	0.00246723	1.08376	down	-0.794452	0.00686164	1.04934	down	-0.726371	0.00296306	1.04101	down	-0.399996	0.0057315	1.17246	down	-0.340348	0.110567	0.898012	unchanged	-0.272267	0.0925809	0.859358	unchanged	0.0596478	0.738786	0.218422	unchanged	0.127729
POS_t376	(5beta,10alpha)-12-hydroxy-13-methylpodocarpa-8,11,13-trien-3-one	28175.1	27072.5	27021.4	17221.9	17327.3	18254.6	17557.4	17071.8	16657.9	25941.7	23608.6	22838.6	27585.3	27690.9	29485.7	-0.639708	4.52818e-05	1.11753	down	-0.681754	5.74364e-05	1.09667	down	-0.184581	0.0561361	0.943681	unchanged	0.0430647	0.326341	0.541325	unchanged	-0.0420454	0.296866	0.636941	unchanged	0.455127	0.0123465	1.12399	up	0.682773	0.000560404	1.10356	up	0.497172	0.0122839	1.13811	up	0.724818
NEG_t1274	(5E)-4,7,8-trihydroxy-2-(2-hydroxypentyl)-9,9-dimethyl-3,4,7,8-tetrahydro-2H-oxecin-10-one	50301.5	52117.9	49408.3	22929.6	23408.2	24099.2	22765.6	22974.8	23844.6	21872.3	22065.2	23414.7	24479.6	24174.4	24567.1	-1.10803	0.000153802	1.12102	down	-1.12558	0.000162081	1.09879	down	-1.17264	3.7827e-05	1.10343	down	-1.0521	0.000735178	1.08384	down	-0.0175541	0.581205	0.353898	unchanged	-0.0646047	0.165858	0.769827	unchanged	0.0559281	0.0989856	0.879679	unchanged	-0.0470507	0.282072	0.631964	unchanged	0.0734822
POS_t1779	(5E)-4-[(E)-3-(4-hydroxyphenyl)prop-2-enoyl]oxy-2-methyl-5-[2-[(2R,3R,4S,5S,6R)-3,4,5-trihydroxy-6-(hydroxymethyl)oxan-2-yl]oxyethylidene]cyclopentene-1-carboxylic acid	936.496	902.12	1213.82	1128.48	1195.12	1091.01	984.422	1076.28	768.488	642.201	584.062	830.652	589.749	653.975	705.954	0.161755	0.346179	0.566878	unchanged	-0.109574	0.609402	0.293709	unchanged	-0.569481	0.0593567	0.88682	unchanged	-0.646727	0.0528565	0.944548	unchanged	-0.27133	0.156123	0.877641	unchanged	-0.731236	0.0153342	1.10664	down	-0.808482	0.000443765	1.0943	down	-0.459906	0.096802	0.871178	unchanged	-0.537152
NEG_t472	(5R,6S)-megastigman-10-O-beta-D-glucopyranoside-3,9-dione	52938.2	52196.9	57776.1	45524.2	46139.9	50021.2	33900	35695.1	35055.5	32316.7	32554.9	32590.6	22657.8	23235.3	25314.7	-0.201397	0.0366784	0.948376	unchanged	-0.638506	0.00480007	1.08198	down	-0.74117	0.00626868	1.09187	down	-1.19398	0.000772687	1.07736	down	-0.437109	0.00674504	1.19753	down	-0.539773	0.00880215	1.15347	down	-0.992581	0.000515047	1.10254	down	-0.102664	0.0416944	1.07885	down	-0.555471
POS_t1751	(5R,6S,9S,10S,12S)-15,16-epoxy-2-oxo-6-O-(beta-D-glucopyranosyl)-cleroda-3,7,13(16),14-tetraen-17,12-olid-18-oic acid methyl ester	2850.11	3123.22	2710.98	2077.99	2143.07	1683.83	1967.61	2252.63	2006.81	1427.97	1289.52	1527.49	2177.19	2191.81	1991.24	-0.556501	0.00842563	1.04108	down	-0.479861	0.00701349	1.03348	down	-1.03265	0.0013825	1.08674	down	-0.44933	0.0104978	1.02356	down	0.0766401	0.565833	0.373294	unchanged	-0.476152	0.0428553	1.018	down	0.107171	0.410936	0.483536	unchanged	-0.552792	0.00511671	1.11723	down	0.0305306
POS_t1212	(5S)-2,3-dimethyl-5-propan-2-ylcyclohex-2-en-1-one	8458.49	8353.33	7686.08	8645.74	7763.94	7650.49	7978.06	8011.68	8177.5	8896.91	8962.25	9080.16	10708.9	10570.1	9453.62	-0.0260113	0.732867	0.203162	unchanged	-0.019606	0.697493	0.237442	unchanged	0.137055	0.0717947	0.94459	unchanged	0.327115	0.0169912	0.991138	unchanged	0.0064053	0.92087	0.068276	unchanged	0.163066	0.0887465	0.977866	unchanged	0.353126	0.0132122	1.0128	up	0.156661	0.000386425	1.16247	up	0.346721
NEG_t748	(5S)-3-(13Z,17Z)-13,17-Dotriacontadien-1-yl-5-methyl-2(5H)-furanone	116809	105378	113534	130758	112168	115878	127880	123003	118260	130581	114478	118263	171292	168807	167932	0.0959323	0.322855	0.564456	unchanged	0.136921	0.0665314	0.864802	unchanged	0.113986	0.204036	0.67777	unchanged	0.597654	0.00183218	1.07771	up	0.0409888	0.624727	0.324065	unchanged	0.0180541	0.850402	0.117548	unchanged	0.501722	0.0109179	1.08422	up	-0.0229347	0.750554	0.201634	unchanged	0.460733
POS_t980	(5S,6R)-6,10-Dimethyl-3-prop-1-en-2-ylspiro[4.5]deca-3,9-diene	2124.9	2242.85	2312.88	1754.74	1664.56	1740.34	2173.03	2039.33	2012.09	2083.97	2264.45	2357.44	2643.77	2873.15	2978.1	-0.372715	0.00387017	1.09158	down	-0.102038	0.109879	0.788733	unchanged	0.00543819	0.935745	0.0477595	unchanged	0.346632	0.0114413	1.01725	up	0.270676	0.00724053	1.17341	up	0.378153	0.0152531	1.11534	up	0.719347	0.00489502	1.09452	up	0.107477	0.1785	0.764331	unchanged	0.44867
NEG_t1573	(5S,6S)-6-amino-5-hydroxycyclohexa-1,3-diene-1-carbaldehyde	779.379	759.002	728.844	1335.44	1341.41	1424.55	2324.83	2251.85	2285.84	2303.26	2380.59	2202.41	2999.39	2989.48	2921.53	0.855193	0.000337935	1.11709	up	1.59781	1.74998e-06	1.10034	up	1.60279	0.000515181	1.10317	up	1.97456	1.84794e-06	1.08553	up	0.742619	2.77805e-05	1.22886	up	0.747601	0.000437519	1.16505	up	1.11937	2.40536e-06	1.11178	up	0.00498198	0.897179	0.0836389	unchanged	0.376751
NEG_t1108	(5S,8R)-5,8-dihydroxydodec-6-ynoic acid	5754.27	5128.84	6617.67	8104.78	7123.58	6236.61	5824.97	5377.43	5306.02	5428.68	5394.84	5265.02	5295.56	5282.91	5587.34	0.294565	0.131799	0.776331	unchanged	-0.0842164	0.533135	0.371638	unchanged	-0.121386	0.389326	0.526723	unchanged	-0.114473	0.412073	0.487419	unchanged	-0.378782	0.0815751	1.01832	unchanged	-0.415951	0.0786935	1.0051	unchanged	-0.409038	0.0774198	0.945493	unchanged	-0.0371694	0.484553	0.449649	unchanged	-0.0302564
NEG_t310	(5Z)-1,5-dimethyl-9-methylidene-2-[(2-oxo-2H-chromen-7-yl)oxy]cycloundec-5-ene-1-carboxylic acid	65609	65593.7	57155.6	62326.3	65286.7	48401.5	39910.9	42881.9	42094.2	28037.5	28562	32211.4	15200.4	15067.1	13799.8	-0.0977859	0.535746	0.368872	unchanged	-0.592856	0.0113679	1.06045	down	-1.08467	0.00226114	1.08695	down	-2.0957	0.0028116	1.07834	down	-0.495071	0.0780247	1.04772	unchanged	-0.986885	0.0248576	1.10173	down	-1.99791	0.0132252	1.08288	down	-0.491815	0.00267655	1.14149	down	-1.50284
POS_t902	(6E,8E,14E)-1,6,8,14-Hexadecatetraene-10,12-diyne	1125.63	1479.17	1132.82	1035.9	1018.02	881.248	1361.82	1184.36	585.129	1467.51	1571.51	1789.11	2669.24	2683.4	2389.79	-0.348681	0.135516	0.816218	unchanged	-0.255355	0.498407	0.395689	unchanged	0.369344	0.0755588	0.852205	unchanged	1.05067	0.00106798	1.05919	up	0.0933258	0.809025	0.166556	unchanged	0.718025	0.00969694	1.11263	up	1.39935	0.000679547	1.10315	up	0.624699	0.12406	0.879126	unchanged	1.30602
POS_t1609	(6'-O-beta-D-glucopyranosyl)-6alpha-dihydrocornic acid methyl ester	55207.4	53062.6	52534.7	42376.7	42774.1	42610.3	44430	44405	43943.3	31338.2	30395.7	31656.9	29943.6	29849.1	30782.2	-0.331862	0.00477371	1.11088	down	-0.27629	0.00603393	1.08389	down	-0.783958	0.000214399	1.1023	down	-0.828127	0.000364599	1.08291	down	0.0555722	0.00152048	1.20015	up	-0.452096	0.000448273	1.17164	down	-0.496265	0.000116925	1.11155	down	-0.507668	0.00015474	1.17818	down	-0.551837
POS_t1404	(6R)-4,5,6,7,8,8a¦Â-Hexahydro-6¦Â-hydroxy-3,8¦Á-dimethylazulen-2(1H)-one	8898.35	9564.84	9746.39	6984.7	7164.77	7393.01	6902.31	7730.28	7391.94	7718.92	7982.39	8200.22	9200.1	8716.09	8505.89	-0.389001	0.00548076	1.08842	down	-0.357074	0.00432609	1.04174	down	-0.239082	0.0153463	1.02393	down	-0.0944416	0.148572	0.727983	unchanged	0.0319273	0.591959	0.35422	unchanged	0.149919	0.0132952	1.06531	up	0.29456	0.00518256	1.06855	up	0.117992	0.103951	0.88273	unchanged	0.262632
NEG_t880	(6R,10S,11S,14S,26R)-(+)-29-acetoxy-14,15-dihydro-26-hydroxyspiroirida-15(28),16-dienal	12142.7	11472.6	11266.6	6603.36	5940.16	5339.96	5996.75	5708.47	5691.26	8171.32	7493.86	7323.33	9263.59	9050.17	9305.28	-0.963853	0.000390487	1.10935	down	-1.00368	0.000660489	1.09583	down	-0.601568	0.000431619	1.08705	down	-0.336817	0.0075301	1.05871	down	-0.039832	0.704684	0.25885	unchanged	0.362285	0.0230003	1.03938	up	0.627035	0.0097962	1.08466	up	0.402117	0.0107112	1.13147	up	0.666867
NEG_t805	(6R,12R)-6,12-bis(hydroxymethyl)-6,12-di(undecyl)-1,7-dioxacyclododecane-2,8-dione	13551.9	12616.5	13305.6	9489.69	8318.58	8515.18	7973.53	7368.26	7072.77	7910.62	6786.75	8039.96	11431.1	13748	13808.3	-0.584551	0.000890487	1.09958	down	-0.816464	0.000125353	1.09097	down	-0.795838	0.00058923	1.08938	down	-0.0178905	0.860032	0.105478	unchanged	-0.231912	0.0488671	1.01505	down	-0.211286	0.0910238	0.872963	unchanged	0.566661	0.0188311	1.03033	up	0.0206261	0.834546	0.131948	unchanged	0.798573
POS_t1225	(6R,14R,22R,30R,32S,34S)-6,14,22,30,32,34-hexahydroxypentatriacontane-8,16,24-trione	16011.4	15038.3	15495.9	14484.1	14270.9	14006	16729.8	15480.8	15622.3	17206.9	16743.5	16931.2	15343.9	15218.7	14917.5	-0.12235	0.0290368	1.00604	down	0.0393577	0.430975	0.445631	unchanged	0.128498	0.0207938	1.01551	up	-0.0334112	0.338626	0.542058	unchanged	0.161707	0.038594	1.10465	up	0.250848	0.000150535	1.16265	up	0.0889383	0.00859815	1.02848	up	0.0891404	0.111638	0.912405	unchanged	-0.072769
POS_t1176	(6S)-6-(b-D-glucopyranosyloxy)eicosanoic acid	16180	15812.1	15641.9	13570.3	12229.1	12758.7	12237.6	12446.6	11579.3	11758.6	10336.5	10322.2	7763.28	7357.16	7622	-0.304958	0.00834189	1.08215	down	-0.393472	0.000701377	1.08689	down	-0.555228	0.00476385	1.08478	down	-1.06661	4.26656e-06	1.08465	down	-0.0885142	0.188771	0.778438	unchanged	-0.25027	0.0309883	1.00643	down	-0.761647	0.00298154	1.09993	down	-0.161756	0.0965596	0.900548	unchanged	-0.673133
POS_t1002	(6S)-6-(b-D-glucopyranosyloxy)octadecanoic acid	3413.57	3330.8	3767.85	2852.19	2509.4	2587.01	2894.32	3183.57	2836.72	2885.64	3235.51	2522.67	2240.5	2271.38	2934.72	-0.403295	0.00853212	1.04413	down	-0.237823	0.0385201	0.925228	unchanged	-0.282327	0.0743651	0.868355	unchanged	-0.497411	0.0261978	0.965403	unchanged	0.165472	0.097292	0.903801	unchanged	0.120968	0.389751	0.527461	unchanged	-0.0941161	0.55289	0.354427	unchanged	-0.0445042	0.723189	0.22547	unchanged	-0.259589
POS_t1550	(6S)-hydroxy-(7R)-methyl-(4aS,7aS)-hexahydrocyclopenta[c]pyran-1(3H)-one	610.065	640.73	510.751	624.752	792.023	840.478	789.171	673.208	958.325	243.026	516.298	10.0189	228.283	292.143	10.0189	0.357726	0.111092	0.825645	unchanged	0.458585	0.100379	0.845513	unchanged	-1.19514	0.144565	0.81553	unchanged	-1.73157	0.0254317	0.987224	unchanged	0.100859	0.634071	0.308188	unchanged	-1.55287	0.0595245	0.986395	unchanged	-2.08929	0.00707187	1.04258	down	-1.65373	0.0432202	1.00737	down	-2.19015
POS_t2106	(6S,7E,9S)-6,9,10-trihydroxy-4,7-megastigmadien-3-one 10-O-beta-D-glucopyranoside	845.162	783.242	799.867	1407.17	1356.52	1444.34	1919.47	1916.06	1931.73	1659.12	1705.64	1682.09	1857.49	1799.95	1893.29	0.793216	8.9917e-05	1.11704	up	1.24796	0.000121161	1.10031	up	1.05545	6.96539e-06	1.10434	up	1.19275	1.86616e-05	1.08372	up	0.454742	0.00178651	1.22646	up	0.262238	0.00221096	1.15034	up	0.39953	0.000281724	1.09791	up	-0.192504	0.00123682	1.17225	down	-0.0552116
POS_t1331	(6S,7R,10E,14E)-6-hydroxy-2,6,10,14-tetramethyl-16-(4-methyl-3,6-dioxocyclohexa-1,4-dien-1-yl)hexadeca-2,10,14-trien-7-yl acetate	12950.4	13006.4	13376.2	3809.61	3135.63	3509.43	552.842	644.09	634.829	1934.93	1851.78	1840.97	429.486	838.341	486.928	-1.91159	7.40499e-06	1.12195	down	-4.42444	5.81584e-05	1.1007	down	-2.80513	7.12194e-05	1.10552	down	-4.4864	2.91357e-07	1.08541	down	-2.51285	0.00390496	1.22112	down	-0.893537	0.0128359	1.14069	down	-2.57481	0.000547447	1.0989	down	1.61931	6.92654e-06	1.17795	up	-0.061961
POS_t971	(6S,7S,18S)-20-aza-6,10,12,18-tetramethyl-7-O-(2',6'-dideoxy-3'-C-methyl-beta-D-ribo-hexopyranosyl)-cycloicosa-2,4,9,12,14-pentaen-1-one	56110.1	53057.7	50823	30900.8	30570.1	31427.4	38927.6	39274.2	37469.2	32146.8	29712.1	27566.2	33001.8	37098.3	33999.1	-0.784265	0.00386787	1.11262	down	-0.467962	0.0055439	1.07513	down	-0.839236	0.0003524	1.08981	down	-0.620031	0.000857289	1.06246	down	0.316303	0.00157817	1.21712	up	-0.0549717	0.475273	0.46388	unchanged	0.164234	0.0885567	0.922912	unchanged	-0.371275	0.0121924	1.12176	down	-0.152069
NEG_t573	(6S,9E,11aR)-7,8,11,11a-tetrahydro-11a-hydroxy-3,6,10-trimethylcyclodeca[b]furan-2,5(4H,6H)-dione	1884.53	2226.96	2423.56	618.061	537.869	729.264	10.0189	10.0189	10.0189	418.491	426.997	405.988	202.545	168.955	108.971	-1.79348	0.00541581	1.09811	down	-7.76436	0.00523403	1.08952	down	-2.38457	0.00782972	1.08857	down	-3.76568	0.00495716	1.07251	down	-5.97088	0.00795695	1.21314	down	-0.591084	0.0609598	1.03826	unchanged	-1.97219	0.00526209	1.07605	down	5.3798	0.000224498	1.17995	up	3.99869
POS_t1512	(6Z,10R)-3,6,10-trimethyl-5,8,9,10-tetrahydrobenzo[8]annulen-2-ol	705321	710022	716893	572875	575902	579740	616772	622466	624462	766285	758959	785883	995649	1.00936e+06	1.0057e+06	-0.302832	2.82754e-05	1.12141	down	-0.194197	6.51912e-05	1.09643	down	0.11623	0.00908373	1.06149	up	0.497739	9.95148e-07	1.08518	up	0.108635	0.000138899	1.22145	up	0.419063	0.000994052	1.1702	up	0.800571	3.98911e-06	1.11276	up	0.310427	0.00153318	1.17313	up	0.691936
POS_t1626	(7E,11E)-18-acetoxy-3,4-epoxy-13beta-hydroxy-7,11,15(17)-cembratrien-16,14-olide	13106.9	12696.4	12241	12034.7	11896.6	11930.7	15731.1	17727.4	17108	16064.1	16840	15948.2	17798.4	19036	19152.7	-0.0852242	0.0968717	0.921536	unchanged	0.410503	0.0101147	1.05247	up	0.360747	0.00070015	1.08259	up	0.557417	0.000920447	1.071	up	0.495727	0.0138351	1.19813	up	0.445971	0.00353912	1.16453	up	0.642641	0.00387557	1.10375	up	-0.049756	0.448863	0.473271	unchanged	0.146914
POS_t400	(7E,11E)-2-(5-Methylsulfinyl-2-pentyn-4-enylidene)-1,6-dioxaspiro[4.4]non-3-ene	1132.26	1148.05	1137.34	816.734	849.041	837.486	545.288	579.639	707.444	520.455	491.492	535.221	662.356	716.514	629.113	-0.449195	0.000111389	1.12062	down	-0.899292	0.00816298	1.08211	down	-1.14337	9.70805e-05	1.10479	down	-0.767257	0.00224456	1.07935	down	-0.450097	0.041148	1.12438	down	-0.694178	6.96056e-05	1.16859	down	-0.318062	0.0142041	1.05722	down	-0.244081	0.187896	0.804904	unchanged	0.132036
POS_t293	(7E,13E)-7,13-Pentadecadiene-9,11-diyn-6-one	4.25247e+06	4.35137e+06	4.34268e+06	4.78193e+06	4.76789e+06	4.8469e+06	4.73886e+06	4.83064e+06	4.9e+06	4.85375e+06	5.00854e+06	5.06433e+06	5.39611e+06	5.39774e+06	5.29118e+06	0.153176	0.00038064	1.10829	up	0.160452	0.00149728	1.07477	up	0.205325	0.00276875	1.08146	up	0.313155	2.72917e-05	1.08147	up	0.00727506	0.676066	0.276693	unchanged	0.0521482	0.0925136	0.933059	unchanged	0.159978	0.000386576	1.10034	up	0.0448732	0.12984	0.822783	unchanged	0.152703
NEG_t971	(7E,9E,15E)-heptadeca-1,7,9,15-tetraene-11,13-diyne	37880.6	39296.1	41936.6	38107.8	36682.5	36676.2	31508.2	31569.4	30599.5	37187.4	34826.6	37610.7	28545.6	26804.7	28271.6	-0.0957246	0.153503	0.792486	unchanged	-0.346566	0.0143279	1.05739	down	-0.119763	0.104334	0.8098	unchanged	-0.510382	0.00375073	1.06036	down	-0.250841	0.000989464	1.21036	down	-0.0240381	0.577082	0.348439	unchanged	-0.414657	0.00022969	1.09985	down	0.226803	0.0164973	1.11537	up	-0.163816
NEG_t809	(7R)-2,4,6-trideoxy-4-ethyl-7-[(2S,3S,4S,6R)-6-{(2S,2'R,3'R,4S,5S,5'R)-5'-ethyl-2'-hydroxy-5'-[(1S)-1-hydroxypropyl]-2,3',4-trimethyloctahydro-2,2'-bifuran-5-yl}-3-hydroxy-4-methyl-5-oxooctan-2-yl]-6-methyl-alpha-D-ribo-hept-3-ulopyranosonic acid	24557.5	22901.5	23140	16961.5	17063	18145.6	24857.7	25320.1	24010.4	28608.8	29590.7	28858.1	18159.6	17894	17900.4	-0.436423	0.000998503	1.0996	down	0.0715428	0.142543	0.749573	unchanged	0.302323	0.00213663	1.08073	up	-0.387915	0.00724883	1.067	down	0.507966	0.000168719	1.21948	up	0.738746	2.80239e-05	1.17047	up	0.0485082	0.254172	0.676049	unchanged	0.23078	0.00119067	1.15152	up	-0.459458
NEG_t261	(7R)-7-methyl-6,8-dioxo-3-[(1E)-prop-1-en-1-yl]-7,8-dihydro-6H-isochromen-7-yl 2,4-dihydroxy-6-methylbenzoate	4332.22	4068.14	4100.04	3924.71	4074.07	3971.96	3772.41	4120.58	3815.6	2420.3	2171.38	2274.84	1232.83	1224.3	1136.75	-0.0624624	0.15628	0.768177	unchanged	-0.0944066	0.132631	0.76208	unchanged	-0.864322	7.97719e-05	1.0983	down	-1.79836	0.000201668	1.08395	down	-0.0319442	0.519815	0.427519	unchanged	-0.80186	0.00014173	1.16868	down	-1.7359	2.84699e-06	1.11219	down	-0.769916	0.000559984	1.16521	down	-1.70396
NEG_t841	(7S,13E,16S,17R,18S,19E)-22-oxa-(12)-cytochalasa-5,13,19-triene-1,21-dione-7,17-dihydroxy-16,18-dimethyl-10-phenyl	14719.5	17693.4	12304.2	24738.7	22151	19628.6	20332	18755.2	16956.1	12231.8	11723.6	11300.7	7585.42	8756.44	8861.67	0.572922	0.0277513	0.967172	unchanged	0.325715	0.122545	0.788712	unchanged	-0.342957	0.177105	0.780813	unchanged	-0.827201	0.0451768	0.973035	unchanged	-0.247207	0.130352	0.865938	unchanged	-0.915879	0.0168998	1.12868	down	-1.40012	0.00762765	1.0865	down	-0.668672	0.0141	1.13319	down	-1.15292
POS_t65	(7S,8S)-Delta7'-2,9,9'-trihydroxy-7,3'-dioxy-8,4'-neolignan-4-O-beta-D-apiofuranosyl-(1->6)-beta-D-glucopyranoside	293520	278151	279162	180518	178266	180179	178472	178497	181115	161378	156300	157965	168735	168712	169333	-0.658689	0.00191784	1.11811	down	-0.661044	0.00173517	1.09585	down	-0.838995	0.00070237	1.10206	down	-0.747516	0.00183981	1.08184	down	-0.00235486	0.807561	0.159736	unchanged	-0.180306	0.00135091	1.16034	down	-0.0888271	0.0023636	1.10285	down	-0.177951	0.000863568	1.16442	down	-0.0864722
POS_t1908	(7Z,10Z,13Z,16Z)-Docosatetraenoyl-CoA	9306.7	9674.45	9109.83	5125.56	5136.21	5034.02	4859.69	5169.03	4928.03	7354.06	6833.47	7169.71	11081.5	11139.8	11051.9	-0.876973	0.00105334	1.11981	down	-0.90931	0.000124472	1.09683	down	-0.395382	0.000586129	1.08428	down	0.244253	0.00786767	1.06603	up	-0.0323369	0.353202	0.609692	unchanged	0.481591	0.00418765	1.1607	up	1.12123	2.88871e-08	1.1129	up	0.513928	0.000764841	1.16419	up	1.15356
POS_t1330	(8E,12E,14E)-7-acetoxy-3,6,16,21-tetrahydroxy-6,10,12,16,20-pentamethyl-18,19-epoxytricosa-8,12,14-trien-11-olide	53021.1	51566.7	52598.3	26117.3	24528.2	25379.7	15785.6	16140.7	16787.6	19783.1	20843.1	18811.6	10683.6	10975.7	12046.7	-1.04792	1.83332e-06	1.12208	down	-1.69006	1.20197e-06	1.1005	down	-1.40302	3.63473e-06	1.10475	down	-2.22139	2.73832e-07	1.08543	down	-0.642142	0.000220379	1.22383	down	-0.3551	0.00218633	1.13401	down	-1.17347	2.38238e-05	1.10876	down	0.287043	0.0127713	1.10824	up	-0.531329
NEG_t977	(8R,3'S)-Delta8'-4-hydroxy-3,3'4'-trimethoxy-3',6'-dihydro-6'-oxo-8,3'-neolignan	189227	195382	209458	235671	236321	244727	243778	249464	244137	249224	247854	259017	274981	261818	260038	0.270783	0.00960353	1.06805	up	0.311784	0.0101101	1.06497	up	0.347943	0.00337472	1.07102	up	0.423663	0.00113661	1.05931	up	0.0410004	0.129447	0.871161	unchanged	0.0771599	0.0471367	0.964055	unchanged	0.152879	0.0132834	1.02802	up	0.0361595	0.21331	0.729599	unchanged	0.111879
POS_t599	(8R,7'S,8'R)-5,5'-dimethoxylariciresinol 9'-O-beta-D-(6-O-E-4-hydroxy-3,5-dimethoxycinnamoyl)glucopyranoside	4601.82	4249.61	3968.03	3395.97	3343.99	3383.69	2971.82	3335.5	3149.71	2471.43	2448.95	2781.18	2459.46	2571.44	2506.39	-0.340606	0.0383357	1.03948	down	-0.438875	0.0112219	1.03019	down	-0.735111	0.00308333	1.07306	down	-0.766218	0.00900899	1.06239	down	-0.0982697	0.165929	0.89114	unchanged	-0.394506	0.015592	1.13429	down	-0.425612	0.000208314	1.10914	down	-0.296236	0.0175586	1.05045	down	-0.327343
NEG_t384	(8R,7'S,8'R)-5'-methoxylariciresinol 9'-O-beta-D-(6-O-E-4-hydroxy-3-methoxycinnamoyl)glucopyranoside	12906.9	13613.3	12008.9	25369.5	24919.4	24632.3	26642.2	27712	27851	38378.2	38291.1	39708.5	35446.7	34527.4	35138.5	0.959427	0.000249273	1.11932	up	1.09328	2.3371e-05	1.09722	up	1.5948	2.39339e-06	1.10446	up	1.44792	1.71065e-05	1.08462	up	0.133856	0.010179	1.1593	up	0.63537	0.000160785	1.17129	up	0.48849	1.28983e-05	1.1104	up	0.501514	5.64043e-05	1.17405	up	0.354634
POS_t1210	(8R,9S,13S,14S,17S)-13-ethyl-6,7,8,9,11,12,14,15,16,17-decahydrocyclopenta[a]phenanthrene-3,17-diol	4483.72	4134.67	4394.38	1049.35	1123.18	1178.94	460.218	414.362	545.796	702.234	416.483	567.938	884.383	817.083	886.222	-1.95706	0.000313225	1.12062	down	-3.19558	0.000186341	1.09913	down	-2.94769	1.48152e-05	1.10309	down	-2.33019	0.000560166	1.08383	down	-1.23852	0.000280243	1.21568	down	-0.990631	0.0107542	1.11633	down	-0.373131	0.0078291	1.05222	down	0.247891	0.405533	0.517187	unchanged	0.86539
POS_t1056	(8S)-8-(b-D-glucopyranosyloxy)eicosanoic acid	88394.2	99322.3	99238.8	121874	123417	123954	142097	143849	141883	143229	131827	139701	129113	131070	128561	0.363747	0.0149357	1.08486	up	0.576206	0.00488065	1.08767	up	0.531441	0.00102832	1.07711	up	0.437992	0.00893222	1.06085	up	0.212459	2.45331e-05	1.22757	up	0.167694	0.0419819	1.07026	up	0.0742446	0.00310665	1.06528	up	-0.0447652	0.324462	0.633292	unchanged	-0.138214
NEG_t421	(8S,11S,14S)-14-[[2-[[(2R)-2-[[(2R)-2-[acetyl(methyl)amino]-3-hydroxypropanoyl]amino]propanoyl]amino]acetyl]-methylamino]-3,18-dihydroxy-11-methyl-10,13-dioxo-9,12-diazatricyclo[13.3.1.12,6]icosa-1(18),2,4,6(20),15(19),16-hexaene-8-carboxylic acid	69119.8	72149.4	67440.5	51871.9	51543.4	53610.5	94143.2	97516.3	96594	119579	113249	123411	77369.3	75941.7	74818.4	-0.410496	0.001925	1.10622	down	0.46584	0.000178033	1.09195	up	0.771351	0.000875374	1.09622	up	0.128355	0.024591	0.977833	unchanged	0.876336	1.56781e-05	1.2307	up	1.18185	0.00132453	1.16958	up	0.538851	2.02049e-05	1.10925	up	0.305511	0.0102888	1.13788	up	-0.337485
NEG_t1001	(8S,6E)-14-((5S)-2-oxo-tetrahydrofuran-5-yl)-tetradec-6-en-8-ol	15461.5	15429.8	15699.9	15325.6	15941.1	16656.8	15562.1	16161.5	16709.5	14871.1	15328.8	16188.1	17746.5	16221.1	18131.5	0.0406752	0.367682	0.551585	unchanged	0.0559375	0.199663	0.735251	unchanged	-0.0063078	0.878437	0.0943608	unchanged	0.1612	0.0848718	0.913688	unchanged	0.0152623	0.75505	0.203408	unchanged	-0.046983	0.400768	0.499078	unchanged	0.120525	0.128075	0.785463	unchanged	-0.0622453	0.252785	0.657041	unchanged	0.105262
POS_t929	(8s,9s,10s,13s,14s)-10,13-dimethyl-4,5,6,7,8,9,11,12,14,15,16,17- Dodecahydro-3h-cyclopenta[a]phenanthren-1-ol	2118.21	2041.8	2314.12	1440.35	1416.24	1483.08	1983.91	1802.24	1840.77	2217.8	2274.41	2194.9	2704.73	2635.6	2904.82	-0.577103	0.00956642	1.09363	down	-0.202344	0.052416	0.904046	unchanged	0.0466957	0.477858	0.428405	unchanged	0.348857	0.00670197	1.01247	up	0.37476	0.00958173	1.18898	up	0.623799	1.88331e-05	1.17085	up	0.92596	0.00249465	1.10406	up	0.249039	0.0129963	1.11761	up	0.551201
POS_t1317	(9beta,10alpha,17beta)-17-hydroxyandrost-4-en-3-one	2362.59	2241.59	2184.93	685.567	581.464	634.615	398.411	365.726	303.742	395.978	408.948	328.559	649.014	829.101	809.852	-1.83597	7.16872e-05	1.12022	down	-2.66847	5.94745e-05	1.09884	down	-2.58246	9.18776e-05	1.10376	down	-1.56916	4.43164e-05	1.08014	down	-0.832501	0.00250888	1.18233	down	-0.746484	0.00314295	1.12339	down	0.266817	0.138992	0.786185	unchanged	0.0860167	0.589551	0.331921	unchanged	1.09932
NEG_t894	(9E,10S,12Z)-form-9,10-Dihydroxy-8-oxo-12-octadecenoic	9343.58	9733.89	10217.8	15988.8	16061.9	16435	16802.6	15910.4	15909.4	17125.9	15911.5	14970.3	12587.3	14642.1	14505.3	0.72689	0.000162061	1.11877	up	0.730949	9.43381e-05	1.09296	up	0.712594	0.00437921	1.08094	up	0.510579	0.0151735	1.02732	up	0.00405918	0.898912	0.0855067	unchanged	-0.0142962	0.82448	0.145343	unchanged	-0.216311	0.0713336	0.953491	unchanged	-0.0183553	0.787086	0.173059	unchanged	-0.22037
NEG_t1153	(9E,12Z)11-hydroxy-6-methyl-7,15-dioxabicyclo[12.1.0]pentadeca-9,12-diene-2,8-dione	2014	1963.4	2049.81	969.065	1009.79	902.778	694.791	623.362	590.196	1050.88	1063.33	990.638	898.411	891.06	786.077	-1.06461	1.85829e-05	1.12004	down	-1.65917	6.25289e-06	1.09912	down	-0.956968	9.45288e-06	1.10322	down	-1.22661	3.44026e-05	1.08271	down	-0.59456	0.00178415	1.18977	down	0.10764	0.131991	0.816881	unchanged	-0.162006	0.101465	0.811869	unchanged	0.7022	0.000748336	1.15943	up	0.432554
NEG_t1074	(9R,9aR)-9-((R)-1-((2S,4R)-4-methyl-5-oxotetrahydrofuran-2-yl)propan-2-yl)decahydropyrrolo[1,2-a]azepine 4-oxide	22180.4	19668.2	20264.5	20047.3	20812.3	22579.8	27833.3	26837.8	26304.2	30287.2	29671.8	27861	26999.3	27742.8	31332.3	0.0304829	0.699647	0.228145	unchanged	0.382585	0.00433006	1.06017	up	0.499652	0.00123995	1.07402	up	0.470686	0.0121275	1.01336	up	0.352102	0.00518422	1.18098	up	0.469169	0.00148081	1.13743	up	0.440203	0.0143998	1.03107	up	0.117067	0.0679365	0.944591	unchanged	0.0881011
POS_t6	(9S)-15-hydroxy-13-methoxy-9-methyl-10-oxabicyclo[10.4.0]hexadeca-1(12),13,15-triene-7,11-dione	439598	425623	408270	372135	387038	383114	401964	411031	419808	370263	365228	386359	396181	401481	391597	-0.156862	0.0240709	1.01977	down	-0.0468455	0.279682	0.600444	unchanged	-0.182908	0.0132473	1.01279	down	-0.0987237	0.0789523	0.899307	unchanged	0.110016	0.0119734	1.12325	up	-0.0260462	0.43591	0.471045	unchanged	0.0581379	0.051003	0.921917	unchanged	-0.136062	0.0118223	1.07923	down	-0.0518782
POS_t1724	(9Z,12Z)-Octadeca-9,12-dienoic acid (S)-2-hexadecanoyloxy-3-((2R,3R,4S,5R,6R)-3,4,5-trihydroxy-6-hydroxymethyl-tetrahydro-pyran-2-yloxy)-propyl ester	3699.31	3213.15	3187.9	3162.29	3286.91	3214.15	2909.09	3591.03	3492.67	2887.49	2752.7	2743.13	3894.64	3955.21	4245.47	-0.0638123	0.475687	0.441656	unchanged	-0.0154482	0.90117	0.0729285	unchanged	-0.268814	0.0658247	0.946569	unchanged	0.260042	0.035988	0.932304	unchanged	0.0483641	0.659082	0.303753	unchanged	-0.205002	0.0024327	1.13198	down	0.323855	0.0109763	1.07133	up	-0.253366	0.121907	0.916355	unchanged	0.275491
NEG_t650	(all Z)-2'-icosa-5,8,11,14,17-pentaenoylphloroglucinol	207925	212050	219130	126329	123610	120090	208673	205986	203498	183278	186864	181374	161804	161670	168517	-0.788416	0.00012216	1.11942	down	-0.04808	0.15407	0.766776	unchanged	-0.212651	0.00451342	1.07291	down	-0.377422	0.000481244	1.07188	down	0.740336	5.39896e-06	1.23056	up	0.575766	1.69716e-05	1.17069	up	0.410995	0.000200045	1.10189	up	-0.164571	0.000552768	1.15808	down	-0.329342
POS_t242	(all-E)-2,8,10,12-Tridecatetraene-4,6-diyn-l-ol	2049.2	2101.64	2114.86	1909.8	2172.17	2067.02	4541.88	4492.35	4157.83	6300.76	6132.07	6886.96	6264.03	5879.68	6095.75	-0.0271263	0.665225	0.269101	unchanged	1.07412	0.00217287	1.09484	up	1.62453	0.00258513	1.09975	up	1.54152	0.00055032	1.08415	up	1.10125	0.000241423	1.22356	up	1.65166	0.00114945	1.16742	up	1.56864	2.20855e-05	1.11053	up	0.550409	0.00407046	1.14434	up	0.467393
NEG_t584	(D-Asp, ADMAdda5)Microcystin LR	6171.7	6182.42	6853.06	10298.2	9588.64	9770.62	8786.65	8745.21	8711.4	7894.9	8643.96	8482.58	4648.43	5103.06	4921.4	0.62675	0.00036342	1.10592	up	0.450302	0.00862774	1.08101	up	0.381519	0.0037653	1.04997	up	-0.388493	0.00835406	1.0263	down	-0.176449	0.0320907	1.15377	down	-0.245231	0.0077984	1.08923	down	-1.01524	0.000136213	1.10746	down	-0.0687823	0.214563	0.785138	unchanged	-0.838795
POS_t1143	(E)-1,9-Undecadiene-5,7-diyne	469008	459461	442311	359681	298495	297998	308417	323971	326484	332308	362135	379483	438550	483294	481050	-0.519651	0.0125857	1.07074	down	-0.515585	0.000251208	1.09027	down	-0.352103	0.00704293	1.0532	down	0.033408	0.562259	0.334662	unchanged	0.00406533	0.969621	0.0258691	unchanged	0.167548	0.196919	0.730866	unchanged	0.553059	0.00558204	1.05457	up	0.163483	0.092887	0.932392	unchanged	0.548993
NEG_t1015	(E)-1-[2-(hydroxymethyl)pyrrolidin-1-yl]-2-methyldec-8-ene-1,3-dione	2.90994e+06	2.85916e+06	2.98906e+06	3.48403e+06	3.52901e+06	3.63662e+06	3.61548e+06	3.63983e+06	3.76751e+06	3.86649e+06	3.76547e+06	4.07332e+06	3.099e+06	3.03242e+06	3.16012e+06	0.282107	0.00051071	1.10416	up	0.331794	0.000308426	1.08711	up	0.41846	0.00340266	1.08442	up	0.0852893	0.0281455	0.933606	unchanged	0.0496867	0.129889	0.849595	unchanged	0.136352	0.0415055	1.01789	up	-0.196818	0.00175347	1.07772	down	0.0866658	0.112003	0.878415	unchanged	-0.246504
POS_t370	(E)-11,17-Octadecadien-9-ynoic acid	17082.9	17686.4	16805.2	14728.5	15469.4	14286.7	15727.8	15971.8	16043.8	18274	19406.6	21043.8	15499.3	15555.3	15924.2	-0.213352	0.00670033	1.055	down	-0.111357	0.0275974	1.00996	down	0.187302	0.0857285	0.902087	unchanged	-0.13465	0.0137134	1.01456	down	0.101994	0.0785246	1.02901	unchanged	0.400653	0.0158722	1.10195	up	0.0787016	0.124388	0.83146	unchanged	0.298659	0.0432888	1.07956	up	-0.0232927
POS_t1232	(E)-15-Oxo-tetracos-18-enoic acid methyl ester	51873.6	48407.4	48297.4	39793.7	38689.7	37565.6	36457.9	34020.1	34590.3	46824.4	43858.1	43639.4	48735.6	51720.3	49981.3	-0.356491	0.00348027	1.09053	down	-0.499897	0.00111084	1.08139	down	-0.14553	0.0390564	0.924369	unchanged	0.0179376	0.694656	0.225589	unchanged	-0.143406	0.0207014	1.08718	down	0.210961	0.0115053	1.09115	up	0.374429	0.000667924	1.09381	up	0.354367	0.00224356	1.14273	up	0.517835
NEG_t1476	(E)-2,3-dihydroxycyclopentyl-3-(3',4'-dihydroxyphenyl)acrylate	37235.9	38368.4	36822.5	58819.6	60314.5	57784.8	90902.3	93221	92905.8	64445.4	66692.7	65543.3	122862	125956	121338	0.654103	6.23402e-05	1.11965	up	1.30105	2.42062e-06	1.10042	up	0.806875	1.01889e-05	1.10407	up	1.71915	5.98461e-05	1.08528	up	0.646948	5.47418e-06	1.23017	up	0.152772	0.0026902	1.12567	up	1.06504	2.44554e-05	1.11173	up	-0.494176	1.16138e-05	1.17737	down	0.418095
POS_t508	(E)-2-hexenyl beta-D-sophoriside	2611.84	2640.64	2657.33	758.107	883.669	873.635	616.815	605.716	703.695	970.639	957.946	929.381	893.824	956.825	876.613	-1.65285	0.000151103	1.12205	down	-2.03786	2.67554e-05	1.10033	down	-1.46865	8.71883e-08	1.1056	down	-1.53619	6.81384e-06	1.08533	down	-0.385017	0.0203692	1.09464	down	0.184195	0.0946547	0.945371	unchanged	0.116659	0.222791	0.667742	unchanged	0.569212	0.00451618	1.1543	up	0.501677
NEG_t1692	(E)-3-(4-Methoxy-phenyl)-acrylic acid (1S,4aR,5S,7aS)-7-hydroxymethyl-1-((2S,3R,4S,5S,6R)-3,4,5-trihydroxy-6-hydroxymethyl-tetrahydro-pyran-2-yloxy)-1,4a,5,7a-tetrahydro-cyclopenta[c]pyran-5-yl ester	30614.2	29250.5	28265	21935	22861.7	21969.9	24427.9	25243.7	24806.2	25807.2	24952.1	26713	38870.8	38592.3	38003.7	-0.400502	0.0033918	1.09945	down	-0.242817	0.0139547	1.04957	down	-0.185945	0.0163585	0.997479	unchanged	0.389779	0.00232901	1.07231	up	0.157685	0.00319336	1.18094	up	0.214557	0.00716035	1.1147	up	0.790281	2.85665e-06	1.11168	up	0.0568723	0.178655	0.7851	unchanged	0.632596
NEG_t172	(E)-3,3?-(2-methylpropane-1,1-diyl)-bis(6-((E)-3,4-dihydroxystyryl)-4-hydroxy-2H-pyran-2-one)	5780.7	5535.51	4901.3	12690.9	11936.2	12281.2	9812.61	10217.3	10359.7	8931.49	8839.9	7647.9	9893.77	8919.22	8381.58	1.18639	4.51241e-05	1.11785	up	0.906022	0.000320474	1.09165	up	0.648372	0.00568798	1.05348	up	0.745767	0.0043697	1.04538	up	-0.280371	0.00183041	1.19547	down	-0.538021	0.00365223	1.14095	down	-0.440626	0.00783791	1.06466	down	-0.25765	0.0424738	1.04006	down	-0.160255
POS_t127	(E)-4-((1R,2S)-3-((E)-hept-1-en-1-yl)-1,2-dihydroxy-4-(hydroxymethyl)-5-oxocyclohex-3-en-1-yl)-2-methylbut-2-enoic acid	227070	221771	219622	179371	174802	175278	176390	179609	187178	195954	198740	202061	262533	271954	258030	-0.336349	0.000171033	1.11604	down	-0.299427	0.000774643	1.08236	down	-0.16371	0.00132845	1.07605	down	0.245591	0.00274583	1.05931	up	0.0369218	0.289713	0.672558	unchanged	0.172639	0.000722344	1.15081	up	0.58194	0.000798036	1.10757	up	0.135717	0.0149761	1.09267	up	0.545018
POS_t1069	(E)-4-((2R)-6c-furan-3-yl-3c-methyl-piperidin-2r-yl)-2-methyl-but-2-en-1-ol	2876.55	2089.31	2383.73	760.252	1199.77	1060.28	880.801	1136.39	1031.98	1040.41	994.269	997.637	1264.5	1607.54	1293.05	-1.28298	0.0104823	1.05501	down	-1.26925	0.0171531	1.0434	down	-1.27724	0.0241342	1.05326	down	-0.819317	0.0273616	0.97907	unchanged	0.013728	0.952462	0.0398093	unchanged	0.00573205	0.978227	0.018142	unchanged	0.463658	0.0899307	0.831079	unchanged	-0.00799592	0.947126	0.0439091	unchanged	0.449931
POS_t1657	(E)-4-(3-Acetyl-2,6-dihydroxy-phenyl)-2-methyl-but-2-enal	9570.59	10690.1	8604.42	14768.5	13541.8	15165.7	14054	13690.8	13778.4	9760.29	9145.02	11200.1	9733.51	7533.6	8160.64	0.590895	0.00377791	1.07027	up	0.524595	0.0172339	1.0573	up	0.0606953	0.654623	0.25942	unchanged	-0.182922	0.267626	0.587947	unchanged	-0.0662997	0.313178	0.671587	unchanged	-0.530199	0.0053466	1.10835	down	-0.773817	0.00243549	1.07411	down	-0.4639	0.0218158	1.12263	down	-0.707517
POS_t1433	(E)-5-phenylpent-2-en-4-yn-1-ol	196892	198835	199635	214868	214089	215719	221405	224188	223551	237510	243026	248605	273928	270843	270950	0.114807	0.000275765	1.11601	up	0.168551	3.06645e-05	1.096	up	0.292432	0.00332306	1.0939	up	0.454308	9.77664e-07	1.08521	up	0.0537435	0.00291427	1.19943	up	0.177625	0.0113701	1.14458	up	0.339501	2.77705e-05	1.11216	up	0.123881	0.0192057	1.12062	up	0.285757
POS_t890	(E)-8-((1S,3S,6R)-3,6-dihydroxy-2,2,6-trimethylcyclohexyl)-6-methyloct-5-en-2-one	31879.6	31216.1	29870	39797.8	31502.6	31037.4	38177.5	37886.5	38407.2	37253.8	38958.6	45383.8	41265.3	40014.5	38261	0.138567	0.387216	0.531717	unchanged	0.300213	0.00451769	1.08534	up	0.387326	0.0543007	0.975789	unchanged	0.36273	0.00188003	1.05646	up	0.161646	0.290997	0.713123	unchanged	0.248759	0.16534	0.761074	unchanged	0.224163	0.173514	0.772167	unchanged	0.0871128	0.438641	0.509851	unchanged	0.0625168
NEG_t301	(E)-9-(3,7-dimethylocta-2,6-dienyl)-3-methyl-1H-purine-2,6,8(3H,7H,9H)-trione	29109.8	30743	29804.1	23129.7	24213.1	22716.8	20349	21273.8	20830.2	18096.3	19135.9	18504.7	22620	22906.2	22010.1	-0.355832	0.00056222	1.10168	down	-0.521643	0.000347981	1.09314	down	-0.68578	0.000117489	1.10045	down	-0.40875	0.000680927	1.07434	down	-0.16581	0.0134535	1.14034	down	-0.329948	0.00158317	1.14561	down	-0.0529177	0.196274	0.701088	unchanged	-0.164138	0.00539397	1.11059	down	0.112893
NEG_t1133	(E)-form-Spinochalcone B	3248.36	3132.28	3306.84	2844.78	2758.01	2830.41	2631.69	2814.74	2732.43	2865.71	3052.9	2684.48	2169.18	2232.63	2384.18	-0.200043	0.00535903	1.08253	down	-0.244221	0.00242217	1.05649	down	-0.171267	0.0578833	0.925806	unchanged	-0.513564	0.000377052	1.07067	down	-0.0441787	0.24951	0.716359	unchanged	0.0287755	0.651911	0.293525	unchanged	-0.313521	0.00613759	1.07926	down	0.0729543	0.321284	0.60366	unchanged	-0.269342
POS_t1810	(E)-Hydronperoxide-1,5-Tridecadiene-7,9-diyn-4-ol	4747.75	5064.65	5072.55	2802.95	3108.92	2875.45	2503.87	2437.58	2426.52	2703.79	2828.1	3156.88	3051.2	3332.19	3331.18	-0.760359	0.000155294	1.1126	down	-1.01451	0.00116116	1.09676	down	-0.776632	0.000371032	1.09076	down	-0.615633	0.000293248	1.07143	down	-0.254156	0.029417	1.143	down	-0.016273	0.851934	0.117215	unchanged	0.144725	0.0783193	0.847954	unchanged	0.237883	0.0784082	1.00161	unchanged	0.398882
NEG_q155	(E)-M-Coumaric Acid	989127	897800	918206	2694302	2489988	2.65885e+06	2166224	2.35835e+06	2191522	2327160	2.22695e+06	2.42284e+06	3.69888e+06	4.20408e+06	3.77465e+06	1.48336	0.000273563	1.11954	up	1.25955	0.000430648	1.09531	up	1.31453	0.00024993	1.10136	up	2.0576	0.00219807	1.07961	up	-0.223809	0.0126232	1.11792	down	-0.168836	0.0275352	1.01301	down	0.574241	0.0075458	1.07583	up	0.0549729	0.352361	0.549423	unchanged	0.798049
NEG_q156	(E)-Methyl 4-Coumarate	149778	123919	174464	408607	434319	398422	546602	470347	570135	629644	601181	490610	527131	599657	694072	1.46982	0.00022054	1.11294	up	1.82429	0.00174262	1.08423	up	1.94152	0.00533617	1.08194	up	2.02253	0.00690578	1.06037	up	0.354471	0.0491889	1.07781	up	0.471704	0.0560053	1.03054	unchanged	0.552712	0.051375	0.990506	unchanged	0.117233	0.442659	0.466933	unchanged	0.198242
NEG_t390	(E)-N-(1-carbamimidoylpyrrolidin-2-yl)isoferulamide	3310.57	3933.65	2727.43	2291.78	2092.23	2112.84	1215.79	1359.35	1536.8	571.429	726.959	797.172	732.411	573.426	611.894	-0.618093	0.0753009	0.958467	unchanged	-1.27801	0.0240787	1.03288	down	-2.2505	0.0145595	1.06759	down	-2.37843	0.0150447	1.05047	down	-0.65992	0.00332786	1.1861	down	-1.6324	9.20188e-05	1.16532	down	-1.76034	7.32112e-05	1.10703	down	-0.972484	0.00563578	1.11755	down	-1.10042
NEG_q158	(E)-N-Caffeoylputrescine	20244.5	21166.6	19739	36150.7	22462.4	32618.7	23000.5	20303.8	14122.4	10030.5	16880.7	12111.4	15932	13585	14644.2	0.577182	0.133046	0.867507	unchanged	-0.0906333	0.68482	0.249996	unchanged	-0.648044	0.0625254	0.964341	unchanged	-0.469574	0.0040426	1.04527	down	-0.667816	0.0933206	0.932255	unchanged	-1.22523	0.0334484	1.03945	down	-1.04676	0.0585153	0.983391	unchanged	-0.557411	0.142858	0.801297	unchanged	-0.378941
POS_t1489	(E,E)-17-Hydroxy-7,9-heptadecadiene-11,13-diyn-4-one	6528.36	6623.94	6675.01	4869.31	5014.31	4892.98	4878.79	5129.11	4952.07	5920	5896.38	5967.36	7695.8	7957.42	8116.18	-0.424176	1.12423e-05	1.12025	down	-0.406381	0.000214402	1.09484	down	-0.156931	0.000903178	1.09513	down	0.261616	0.00441958	1.06526	up	0.0177942	0.527992	0.409357	unchanged	0.267245	0.000382144	1.16875	up	0.685792	0.000531154	1.10881	up	0.249451	0.00377136	1.16489	up	0.667998
POS_t1567	(E,E)-8,10,14-Pentadecatriene-4,6-diyn-3-ol	285970	288707	287416	343472	352202	344019	357493	351174	349354	453591	437313	464616	530667	532946	513647	0.270244	0.0011898	1.11783	up	0.295455	0.000563923	1.09752	up	0.652933	0.00212907	1.1007	up	0.871506	0.000541449	1.08445	up	0.0252104	0.179791	0.778677	unchanged	0.382688	0.00256572	1.1597	up	0.601262	0.00017663	1.1099	up	0.357478	0.00350641	1.16426	up	0.576051
NEG_t523	(E,E)-form-12-Norcyercene B	1238.67	1221.38	1210.42	368.854	381.589	333.691	10.0189	10.0189	10.0189	100.916	10.0189	10.0189	10.0189	10.0189	10.0189	-1.75942	8.72901e-06	1.12248	down	-6.93213	4.5924e-05	1.10086	down	-4.92344	0.000297818	1.10429	down	-6.93213	4.5924e-05	1.08579	down	-5.17271	0.00165768	1.22846	down	-3.16402	0.00296828	1.14968	down	-5.17271	0.00165768	1.10933	down	2.00869	0.42265	0.527937	unchanged	0
NEG_t258	(E,Z)-artemidin	2997.9	3070.91	3123.67	1836.31	1906.07	1818.8	1695.72	1710.99	1642.76	1441.93	1400.94	1403.6	1262.46	1348.69	1348.43	-0.725063	2.44912e-05	1.12019	down	-0.864325	4.01565e-05	1.09893	down	-1.11419	0.000115464	1.10463	down	-1.21511	5.11123e-06	1.08435	down	-0.139261	0.0084295	1.14607	down	-0.389129	0.000769936	1.16376	down	-0.490043	0.000173524	1.10122	down	-0.249868	0.000913437	1.16114	down	-0.350782
NEG_t925	(ent-2beta,3beta,4alpha,13¦Î)-2,3,4-Trihydroxy-15-clerodanoic acid	7250.38	7282.22	6193.23	5908.7	7186.88	7729.13	8567.7	7915.64	8795.89	10878.2	10514.3	10528.4	4306.84	5466.27	4729.61	0.0068668	0.962189	0.0286129	unchanged	0.286523	0.0306866	0.949958	unchanged	0.623072	0.00501446	1.08394	up	-0.515106	0.0136729	0.980843	unchanged	0.279656	0.0927065	0.95827	unchanged	0.616205	0.0169321	1.12532	up	-0.521973	0.0384385	0.952392	unchanged	0.336549	0.00600848	1.14217	up	-0.801629
POS_t1434	(prop-2-yn-1-yloxy)benzene	509291	517327	511618	533367	521874	541839	533775	537265	529879	629777	631153	644351	722278	724034	716555	0.0541594	0.0609482	0.946916	unchanged	0.0576226	0.00297307	1.05266	up	0.308726	0.000175408	1.10184	up	0.491667	3.85929e-07	1.08535	up	0.00346321	0.851139	0.127306	unchanged	0.254567	0.000208831	1.16239	up	0.437508	0.00022003	1.11061	up	0.251104	0.000419354	1.17452	up	0.434045
NEG_q285	(R)-(+)-Citronellal	5.40516e+06	4.87638e+06	4.84294e+06	1.32462e+06	1.44594e+06	1510302	2.12934e+06	1.71701e+06	1.87492e+06	795329	799867	964617	774172	813110	1.10984e+06	-1.82091	0.0012427	1.11713	down	-1.40248	0.000328595	1.09045	down	-2.56277	0.000850845	1.10129	down	-2.48739	0.000184526	1.08032	down	0.418433	0.0402836	1.08033	up	-0.741866	0.00181282	1.13337	down	-0.666484	0.0215703	1.01443	down	-1.1603	0.00514267	1.14486	down	-1.08492
POS_t58	(R)-1-O-(beta-D-glucopyranosyl)-2-[2-methoxy-4-(omega-hydroxypropyl)phenoxy]-propan-3-ol	87954.8	85363	82114.2	64716.7	65713.9	65493.7	82059.8	82051.3	85035.3	63913.7	62113.9	61367.7	59955.2	60756.9	58133.4	-0.382643	0.00589087	1.10684	down	-0.0359462	0.358247	0.519065	unchanged	-0.446854	0.00170772	1.0914	down	-0.514226	0.00116814	1.07455	down	0.346697	0.00155394	1.22415	up	-0.0642112	0.0488189	1.01919	down	-0.131583	0.0100473	1.0682	down	-0.410908	0.000126076	1.17187	down	-0.478279
POS_t12	(R)-2-Amino-4-((((2S,3S,4R,5R)-5-(6-amino-9H-purin-9-yl)-3,4-dihydroxytetrahydrofuran-2-yl)methyl)thio)butanoic acid	9315.48	9321.33	9067.4	12647.3	12608.2	12609.9	11749.6	11236.4	11278.2	9461.1	9319.05	9594.88	6340.83	6691.92	6631.92	0.450776	0.000471765	1.1219	up	0.306598	0.00135742	1.08559	up	0.0345166	0.125184	0.769112	unchanged	-0.494499	6.38982e-05	1.08026	down	-0.144177	0.0177969	1.18839	down	-0.416259	0.000477814	1.17291	down	-0.945275	0.000268933	1.11229	down	-0.272082	0.00204201	1.16051	down	-0.801098
NEG_t12	(R)-3-Hydroxyisobutyric acid	287322	283833	273276	148663	144800	145567	129955	130739	127853	72593.3	74028	74027.6	110656	110719	113139	-0.943663	0.000449728	1.12094	down	-1.11989	0.000497118	1.09919	down	-1.93623	0.000353669	1.10492	down	-1.33591	0.000408127	1.0845	down	-0.17623	0.000526044	1.21434	down	-0.992565	3.72256e-05	1.17372	down	-0.39225	4.41801e-05	1.10925	down	-0.816335	8.1459e-06	1.17976	down	-0.216021
NEG_t1025	(R)-8-hydroxy-3-((S)-4-hydroxypentyl)isochroman-1-one	3288.5	3136.13	3204.9	3142.02	3612.55	3738.5	2990.29	2886.36	3006.42	3204.64	3313.73	3053.76	3175.63	3431.69	3627.77	0.123899	0.250364	0.685668	unchanged	-0.116407	0.0133799	0.998072	unchanged	-0.00862587	0.839666	0.120496	unchanged	0.0879856	0.259253	0.640622	unchanged	-0.240306	0.0922197	1.014	unchanged	-0.132525	0.227148	0.722745	unchanged	-0.0359139	0.722173	0.209977	unchanged	0.107781	0.0738138	0.951924	unchanged	0.204393
POS_t265	(R)-alpha-terpinyl [alpha-L-(2-O-galloyl)arabinofuranosyl]-(1->6)-beta-D-glucopyranoside	120073	117703	118464	217036	216963	212739	234274	221968	226361	286916	274813	279806	357858	369368	352010	0.860335	1.26791e-05	1.1227	up	0.938199	0.00075432	1.09846	up	1.24017	0.00029834	1.10477	up	1.59909	0.000358889	1.0849	up	0.0778641	0.0646585	1.03456	unchanged	0.37984	0.000886843	1.16651	up	0.738756	0.000601916	1.11002	up	0.301976	0.000460975	1.15977	up	0.660892
NEG_t1538	(R)-Campneoside II	13186.8	12399.2	12579.5	12334.2	13320.2	12249.3	13351.6	14145.2	13773.7	11155.2	10744.6	11048.2	11197.5	11301.8	10622.1	-0.00993248	0.846055	0.116549	unchanged	0.11284	0.0352415	0.927774	unchanged	-0.212077	0.00747416	1.05672	down	-0.204504	0.00641882	1.01545	down	0.122772	0.061758	0.992543	unchanged	-0.202145	0.0294263	1.07421	down	-0.194572	0.0239331	0.993023	unchanged	-0.324917	0.00160624	1.16027	down	-0.317344
POS_t975	(R)-delta-Tocotrienol	40733.8	39968.7	38866.6	26718.8	25920.5	26122.6	30955.1	31901.4	29867.5	33878.8	31787.4	33363.4	40772.5	41771.9	42121.9	-0.602275	0.00031596	1.11906	down	-0.36683	0.000375611	1.08379	down	-0.271913	0.00129463	1.07466	down	0.0602266	0.0708955	0.849601	unchanged	0.235445	0.00789868	1.18915	up	0.330362	0.00396719	1.15177	up	0.662502	3.35906e-05	1.11091	up	0.0949172	0.0713739	0.913115	unchanged	0.427057
POS_t572	(R,S)-linalyl 6-O-alpha-L-rhamnopyranosyl-beta-D-glucopyranoside	4021.84	4179.36	4294.04	4890.82	4592.06	4854.19	4983.51	5400.93	5518.65	5379.89	4980.01	5305.52	5353.71	5875.12	5654.76	0.198372	0.00809585	1.04295	up	0.347928	0.00900648	1.04924	up	0.326205	0.00348483	1.06593	up	0.434243	0.00326424	1.05753	up	0.149556	0.0638513	1.00065	unchanged	0.127832	0.0495087	0.962701	unchanged	0.23587	0.0135959	1.02638	up	-0.0217238	0.718354	0.225441	unchanged	0.0863144
NEG_t19	(S)-1-(stearoyloxy)-3-(((2R,3R,4S,5R,6R)-3,4,5-trihydroxy-6-((((2S,3R,4S,5R,6R)-3,4,5-trihydroxy-6-(hydroxymethyl)tetrahydro-2H-pyran-2-yl)oxy)methyl)tetrahydro-2H-pyran-2-yl)oxy)propan-2-yl (9Z,12Z,15Z)-octadeca-9,12,15-trienoate	2.82721e+06	5.56931e+06	6.04974e+06	6.27277e+06	5.79942e+06	5.28811e+06	4.96593e+06	4.66446e+06	4.66631e+06	4.73608e+06	2.12136e+06	5.50282e+06	6.66429e+06	6.29273e+06	5.85754e+06	0.265095	0.438248	0.474026	unchanged	-0.0150141	0.964996	0.027163	unchanged	-0.224987	0.653032	0.260628	unchanged	0.381154	0.281779	0.626612	unchanged	-0.280109	0.0565228	1.06143	unchanged	-0.490082	0.240778	0.724916	unchanged	0.116058	0.260283	0.612557	unchanged	-0.209973	0.593307	0.353427	unchanged	0.396168
POS_t405	(S)-2-(2-Aminoacetamido)-3-(1H-imidazol-4-yl)propanoic acid	20952.9	20730.3	20674.2	13274.9	13677.9	13398	13355.1	13511.1	13849.9	12299.1	12560.9	12719	14804.4	15090.3	14631.3	-0.627967	2.83746e-06	1.1224	down	-0.61496	1.53095e-05	1.09976	down	-0.730635	2.2949e-06	1.10513	down	-0.485912	1.46884e-05	1.08434	down	0.013007	0.55474	0.378776	unchanged	-0.102668	0.00567801	1.10147	down	0.142055	0.00156393	1.07784	up	-0.115675	0.00586113	1.10906	down	0.129048
NEG_t1651	(S)-5-Oxo-2,5-dihydrofuran-2-acetate	5058.14	4933.88	4850.63	3962.64	4157.89	4321.83	4690.15	4856.51	4643.11	4083.46	4273.05	4357.26	4335.73	3971.93	4087.62	-0.254488	0.00554797	1.07588	down	-0.0648967	0.0699985	0.854262	unchanged	-0.223356	0.00288379	1.06362	down	-0.259958	0.0060111	1.03958	down	0.189592	0.0136325	1.13643	up	0.031132	0.53185	0.381808	unchanged	-0.00546979	0.921352	0.0583541	unchanged	-0.15846	0.0100979	1.08791	down	-0.195062
POS_t1545	(S)-8-hydroxy-6-methoxy-4,5-dimethyl-3-methyleneisochroman-1-one	2435.03	2294.19	2575.63	2758.79	2688.2	2652.02	4259.74	3632.81	3413.75	1634.83	1659.19	1748.42	984.06	1090.72	1017.52	0.148893	0.0677515	0.938424	unchanged	0.630201	0.0253948	1.02253	up	-0.53473	0.00498165	1.07672	down	-1.24017	0.00114897	1.07762	down	0.481308	0.0499361	1.11215	up	-0.683622	2.79601e-05	1.16956	down	-1.38906	3.00253e-06	1.11144	down	-1.16493	0.0131787	1.14656	down	-1.87037
POS_q311	(S)-B-Aminoisobutyric Acid	10.0189	10.0189	10.0189	10.0189	10.0189	10.0189	10.0189	10.0189	10.0189	10.0189	10.0189	10.0189	10.0189	10.0189	10.0189	0	1	0	unchanged	0	1	0	unchanged	0	1	0	unchanged	0	1	0	unchanged	0	1	0	unchanged	0	1	0	unchanged	0	1	0	unchanged	0	1	0	unchanged	0
POS_t484	(S)-Hydroxyhexanoyl-CoA	3898.18	3921.34	3919.72	3324.41	3419.8	3425.11	4277.36	4498.13	4378.9	3069.88	2951.9	2916.44	3501.52	3069.59	3346.68	-0.207116	0.00266063	1.11417	down	0.164206	0.0167452	1.06228	up	-0.39328	0.00198255	1.1003	down	-0.243248	0.0402567	1.00227	down	0.371322	0.000832667	1.21994	up	-0.186165	0.00289437	1.13192	down	-0.0361321	0.579523	0.340359	unchanged	-0.557486	0.000110277	1.17313	down	-0.407454
NEG_t318	(S)-Lividine	783.138	650.254	672.415	1386.19	1413.96	1608.27	1056.21	998.212	1225.79	625.871	762.28	684.605	399.788	500.453	449.59	1.06589	0.00181656	1.09907	up	0.639414	0.0130548	1.01965	up	-0.0228231	0.856191	0.106322	unchanged	-0.641595	0.00978941	1.00839	down	-0.426474	0.0183223	1.09378	down	-1.08871	0.00186601	1.15021	down	-1.70748	0.00156399	1.10094	down	-0.662237	0.0123773	1.09898	down	-1.28101
NEG_q300	(S)-Malic Acid	6.27315e+07	4.53257e+07	2.79753e+07	5.4191e+07	3.37818e+07	3.40571e+07	3.59928e+07	2.43182e+07	8.67144e+07	4.02138e+07	9.86869e+07	4.30023e+07	2.15129e+07	3.90927e+07	7.13426e+07	-0.156716	0.721864	0.212779	unchanged	0.112115	0.876133	0.0928765	unchanged	0.419218	0.528247	0.370078	unchanged	-0.0439786	0.942856	0.0417732	unchanged	0.268831	0.714296	0.247385	unchanged	0.575935	0.409168	0.520003	unchanged	0.112738	0.851035	0.113774	unchanged	0.307104	0.689043	0.248546	unchanged	-0.156093
POS_t399	(S)-NG-Methylarginine	3846.12	3711.62	3684.59	2930.41	3003.86	3002.9	3593.83	3742.07	3775.07	3329.89	3390.27	3452.24	3297.04	3381.06	3281.8	-0.33105	0.000977437	1.11172	down	-0.0169566	0.590278	0.309148	unchanged	-0.144282	0.00594647	1.04597	down	-0.174737	0.0037188	1.04709	down	0.314093	0.00194899	1.21552	up	0.186768	0.00115585	1.14979	up	0.156313	0.00122957	1.08457	up	-0.127325	0.0134922	1.08766	down	-0.157781
NEG_t1624	(Z)-(5-oxofuran-2(5H)-ylidene)methyl acetate	13210.2	15069	15335.7	5134.72	5264.16	5591.26	4385.12	4450.47	4455.86	3615.49	3848.23	3631.43	3852.69	3909.29	4011.4	-1.44764	0.00395775	1.11118	down	-1.71432	0.00430906	1.09144	down	-1.97489	0.00343998	1.09744	down	-1.88929	0.00380402	1.07733	down	-0.266683	0.0197069	1.17847	down	-0.527253	0.00154987	1.15371	down	-0.441653	0.00496108	1.09048	down	-0.260569	0.00642998	1.15428	down	-0.17497
POS_t373	(Z)-1,4-Tridecadiene-7,9-diyne	37776	37362	35906.1	28992.1	28371.2	29287.3	27975.1	26554.6	27911.2	36487.6	37324.7	38182.5	55512.3	57224.5	59387.5	-0.357851	0.00125368	1.11013	down	-0.429699	0.000253128	1.08821	down	0.0123002	0.694377	0.228972	unchanged	0.632319	0.000551153	1.0777	up	-0.0718489	0.0736599	0.979374	unchanged	0.370151	0.000511044	1.16431	up	0.99017	0.000912787	1.10938	up	0.442	0.000129781	1.16961	up	1.06202
POS_t1529	(Z)-2-(3-hydroxypent-1-ynyl)-3-(non-1-enyl)oxiran-2-ol	1632.7	1555.82	1562.32	1368.27	1469.46	1538.46	1026.47	1184.22	1105.85	1097.72	1083.45	1233.6	823.185	936.459	794.273	-0.118506	0.110703	0.841464	unchanged	-0.518501	0.00242364	1.07602	down	-0.476399	0.00374418	1.07488	down	-0.895471	0.00051018	1.07595	down	-0.399995	0.00638809	1.1519	down	-0.357892	0.00962233	1.07913	down	-0.776965	0.000825769	1.08779	down	0.0421025	0.646228	0.283844	unchanged	-0.37697
POS_t1307	(Z)-3-aminonon-5-enoic acid	124.809	145.004	194.494	597.907	544.117	467.316	716.411	644.306	654.561	459.323	508.78	511.47	10.0189	10.0189	10.0189	1.79332	0.00269502	1.0956	up	2.11783	7.54895e-05	1.09334	up	1.67203	0.000281025	1.09227	up	-3.94932	0.0198442	1.04402	down	0.324511	0.0489904	1.03263	up	-0.121288	0.379697	0.54279	unchanged	-5.74263	0.00514136	1.10166	down	-0.445799	0.00406475	1.1257	down	-6.06715
NEG_t1707	(Z)-4-hydroxy-3-(7-hydroxy-4-chromoyl)-hex-2-enedioic acid	4917.81	4667.34	4690.39	8910.77	9237.09	9208.87	10968.5	10720.3	11299.3	9625.29	9916.17	10568.6	10464.6	10531.7	10421.2	0.93835	9.1803e-06	1.12127	up	1.2084	8.29334e-05	1.09901	up	1.0767	0.00146541	1.09924	up	1.13802	2.58379e-05	1.08539	up	0.27005	0.00155202	1.20609	up	0.138349	0.0668944	0.985238	unchanged	0.199673	0.00325623	1.0988	up	-0.131701	0.0538377	0.976804	unchanged	-0.0703775
POS_t903	(Z)-4-Tridecene-7,9,11-triyn-1-ol	5717.72	6035.19	7153.24	6018.68	5930.95	6156.28	5898.88	6362.51	5647.78	10970.8	10272.1	11631.9	17982.7	17961.2	18824.6	-0.0623953	0.603839	0.325685	unchanged	-0.0781573	0.542819	0.358045	unchanged	0.798126	0.00142163	1.07238	up	1.53449	6.83548e-05	1.0818	up	-0.015762	0.789041	0.182	unchanged	0.860521	0.0052637	1.15938	up	1.59689	0.000298021	1.11174	up	0.876283	0.00140433	1.16211	up	1.61265
POS_t136	(Z)-7-octadecen-9-ynoic acid	49329.1	50426.4	51722.6	84657.5	84461.8	84699.3	95007.1	94026	92198.4	95629.1	93904.9	95184.8	67920.4	67938.6	68590.2	0.744689	0.000359518	1.12236	up	0.892649	3.08331e-06	1.09961	up	0.910429	2.01464e-06	1.10501	up	0.432633	0.000622728	1.08223	up	0.14796	0.00763994	1.2129	up	0.16574	0.0021245	1.16845	up	-0.312057	4.24073e-05	1.11257	down	0.0177795	0.30907	0.605795	unchanged	-0.460017
NEG_t518	(Z)-9,12,13-trihydroxyoctadec-15-enoic acid	70505.4	70981.7	72668.3	94432.9	93245.4	96806.9	72811.5	74163.1	71880.9	106441	108920	108535	65533.6	67841	65782.5	0.409695	0.000154901	1.11711	up	0.03132	0.168235	0.708224	unchanged	0.596872	4.47506e-06	1.10416	up	-0.104751	0.00725786	1.01063	down	-0.378375	0.000189776	1.22468	down	0.187177	0.000820066	1.15213	up	-0.514447	5.75967e-05	1.10855	down	0.565552	5.24512e-06	1.17848	up	-0.136071
NEG_q331	(Z)-Aconitic Acid	8.38523e+06	9.98946e+06	9209751	1.14392e+07	1.2129e+07	1.21366e+07	1.61865e+07	1.42531e+07	1.46597e+07	1.60003e+07	1.55547e+07	1.56877e+07	1.89857e+07	1.83833e+07	2.18043e+07	0.372264	0.0143288	1.04915	up	0.709251	0.00181625	1.06643	up	0.776239	0.00288411	1.09408	up	1.10109	0.00391577	1.06079	up	0.336987	0.021914	1.14291	up	0.403975	0.000524858	1.16335	up	0.728829	0.0143442	1.0729	up	0.066988	0.348299	0.601641	unchanged	0.391842
NEG_t696	(Z)-heptadeca-9,16-dien-7-one	20904.9	20775.5	21666.9	44016.7	44605.4	44692.9	50019.5	47371.7	47286.4	53730.2	51346.5	52789.6	63950.8	64705.4	65967.7	1.07348	6.85205e-07	1.12279	up	1.19149	0.000436131	1.09833	up	1.31735	8.55362e-05	1.10461	up	1.61933	1.18683e-05	1.08541	up	0.118002	0.0453485	1.10826	up	0.243864	0.00407833	1.15643	up	0.54585	0.000227574	1.11093	up	0.125862	0.0200761	1.04915	up	0.427848
NEG_t813	(Z)-Icos-9-en-1-ol	16128	23833	23890.6	19535.4	42671.5	68938.1	61409	37507.5	28228.4	17918.3	48558.7	45165.1	76032	48299.9	19132	1.03837	0.25453	0.687231	unchanged	0.993679	0.159455	0.790969	unchanged	0.806086	0.238007	0.687499	unchanged	1.16789	0.245812	0.677339	unchanged	-0.0446881	0.942895	0.0470494	unchanged	-0.232281	0.727915	0.217225	unchanged	0.129524	0.859683	0.104617	unchanged	-0.187593	0.727937	0.216596	unchanged	0.174212
NEG_t1315	(Z)-venusol	6968.69	7714.71	6871.59	930.226	1173.2	954.897	700.157	573.322	675.971	670.631	593.096	726.981	10.0189	367.444	394.71	-2.81721	0.000904878	1.11879	down	-3.46688	0.00136442	1.09725	down	-3.43667	0.00137135	1.10211	down	-4.80295	0.000247391	1.08201	down	-0.649671	0.024245	1.11643	down	-0.619457	0.0267953	1.05645	down	-1.98574	0.0103393	1.03932	down	0.0302143	0.814654	0.146781	unchanged	-1.33607
NEG_t866	[(1(10)E,2R,4R)]-2-Methoxy-8,12-epoxygemacra-1(10),7,11-trien-6-one	3043.52	3032.88	3201.18	6148.82	6113.16	6242.17	6431.55	5907	6259.2	7166.84	7051.88	7649.07	4539.56	4247.72	4627.55	0.996028	4.01648e-06	1.12225	up	1.00331	0.000931249	1.0949	up	1.23699	0.000891592	1.10131	up	0.532007	0.00208037	1.06791	up	0.00727818	0.860861	0.120249	unchanged	0.240958	0.0217647	1.11415	up	-0.46402	0.00214768	1.10184	down	0.23368	0.0110845	1.08088	up	-0.471298
NEG_t867	[(1aR,1bS,4aR,7aS,7bS,8R,9R,9aS)-4a,7b,9-trihydroxy-1,1,6,8-tetramethyl-9a-{[(2E)-2-methylbut-2-enoyl]oxy}-5-oxo-1a,1b,4,4a,5,7a,7b,8,9,9a-decahydro-1H-cyclopropa[3,4]benzo[1,2-e]azulen-3-yl]methyl (9Z,12Z)-octadeca-9,12-dienoate	105963	100050	96162.3	103931	103814	107846	96525.7	104815	104590	119937	124950	120402	90113.3	88780.7	92598	0.0626717	0.255094	0.651336	unchanged	0.0178218	0.766791	0.172567	unchanged	0.273653	0.00656107	1.05608	up	-0.154475	0.0545957	0.931751	unchanged	-0.0448499	0.368605	0.578188	unchanged	0.210981	0.00154195	1.13921	up	-0.217147	0.00119787	1.08327	down	0.255831	0.00658328	1.12447	up	-0.172297
POS_t1215	[(1R)-2,6,6-trimethylcyclohex-2-en-1-yl]methanethiol	2807.44	2881.52	2696.1	1087.54	929.7	718.636	326.882	279.98	109.538	1304.83	836.576	853.312	888.496	976.984	1141.45	-1.61582	0.00060644	1.11434	down	-3.54898	1.05595e-05	1.09852	down	-1.4854	0.00355111	1.08818	down	-1.47953	7.8559e-05	1.08026	down	-1.93316	0.00965956	1.15474	down	0.130419	0.671078	0.263935	unchanged	0.136289	0.529828	0.365165	unchanged	2.06358	0.02458	1.08058	up	2.06945
NEG_t944	[(1R,2R,6R,7R,8R,9R,12S,13S)-12,13-Dihydroxy-9,13-dimethyl-3-methylidene-6-propan-2-yl-15-oxatricyclo[6.6.1.02,7]pentadecan-9-yl] acetate	58051.1	54018.8	54678.4	66096.1	61824	63002.3	70360	67893.7	61322.1	84157.1	85552.9	81691	90106.8	90227	95345.1	0.195314	0.010692	1.02714	up	0.259265	0.0385035	0.967441	unchanged	0.592318	7.96333e-05	1.09806	up	0.725317	0.000131806	1.07848	up	0.0639505	0.408264	0.536632	unchanged	0.397004	0.000315477	1.15802	up	0.530003	0.000314369	1.10038	up	0.333053	0.013198	1.11809	up	0.466052
POS_t1765	[(1R,2S,7R,8Ar)-7-hydroxy-1,8a-dimethyl-6-oxo-7-(3-oxoprop-1-en-2-yl)-2,8-dihydro-1H-naphthalen-2-yl] (2E,4E,6S)-6-methylocta-2,4-dienoate	9224.64	9300.96	9107.53	5791.03	6067.87	6593.89	3001.68	3309.31	3144.69	3549.1	4026.59	3684.85	3971.38	4355.15	4422.88	-0.58256	0.00406155	1.10949	down	-1.54715	3.53033e-06	1.1003	down	-1.29512	0.000138039	1.10412	down	-1.11597	0.000167334	1.08387	down	-0.964586	0.00261349	1.2155	down	-0.712564	0.00221504	1.14466	down	-0.533408	0.00465325	1.06938	down	0.252022	0.0307658	1.03122	up	0.431178
NEG_t1464	[(1S,2R,3R,4S,5S,6S)-2,3,5-Trihydroxy-4,6-dimethoxycyclohexyl] 3,5-bis(3-methylbut-2-enyl)-4-[(2S,3R,4S,5S,6R)-3,4,5-trihydroxy-6-(hydroxymethyl)oxan-2-yl]oxybenzoate	32747.4	32781.7	31336.7	40999.5	38452.2	38964.1	39140.5	41483.5	41242.3	53773.5	52863.6	53579.6	84596.3	84636	79838.3	0.289804	0.00295822	1.08874	up	0.331241	0.00147993	1.07702	up	0.725965	2.18661e-05	1.10435	up	1.3625	0.000409545	1.08357	up	0.0414378	0.345621	0.580599	unchanged	0.436162	0.00122426	1.16626	up	1.07269	0.000184848	1.10934	up	0.394724	0.00125805	1.17147	up	1.03125
POS_t336	[(1S,2R,4R,5R,6S,8R,10S,11S,12R,14R,15S,19R,20R,21S)-4,20,21-Triacetyloxy-6-(furan-3-yl)-12,19-dihydroxy-5,11,15-trimethyl-3-oxo-9,17-dioxahexacyclo[13.3.3.01,14.02,11.05,10.08,10]henicosan-16-yl] 2-methylpropanoate	12150.8	10825.3	11139	15712.7	18921.9	20025.8	30825.4	31358.2	28853.8	18913.7	18693.5	15496.9	6647.69	7530.68	8546.88	0.680086	0.0255089	1.04462	up	1.41605	0.000193298	1.09647	up	0.638418	0.0193801	1.03677	up	-0.586112	0.00652176	1.02247	down	0.735966	0.00298181	1.19647	up	-0.0416684	0.775931	0.176946	unchanged	-1.2662	0.0068391	1.07613	down	-0.777635	0.00122539	1.15481	down	-2.00216
POS_t1096	[(1S,3R,4R,5R,6R,7S,8R,11S,13S,16S,17R)-6-hydroxy-16-[(1R)-1-hydroxyethyl]-13-methoxy-5,17,19-trimethyl-14-oxo-2,15-dioxatetracyclo[9.8.0.01,7.03,8]nonadeca-9,18-dien-4-yl] 1H-pyrrole-2-carboxylate	4871.69	3919.7	4407.14	1195.83	1696.7	1312.55	1504.36	1299.71	1127	2743.21	2082.55	2372.81	3538.59	3002.26	3525.07	-1.65017	0.00209181	1.09946	down	-1.74738	0.00333754	1.08132	down	-0.874595	0.00563268	1.0486	down	-0.390899	0.0413378	0.920543	unchanged	-0.0972093	0.652402	0.292942	unchanged	0.775578	0.0165821	1.05517	up	1.25927	0.00121489	1.08276	up	0.872787	0.0138126	1.09445	up	1.35648
NEG_t1459	[(1S,3S,4S,4Ar,8R,8aR)-8a-(acetyloxymethyl)-3-hydroxy-4-[(1S)-1-hydroxy-2-(5-oxo-2H-furan-3-yl)ethyl]-3,4-dimethylspiro[1,2,4a,5,6,7-hexahydronaphthalene-8,2'-oxirane]-1-yl] (E)-2-methylbut-2-enoate	13860.9	13969.7	13749.3	8553.91	8007.32	8097.74	5461.51	5624.42	6010.85	3775.88	3851.69	3683.06	1997.75	2274.34	2096.36	-0.753772	0.000228072	1.121	down	-1.28216	7.205e-05	1.09995	down	-1.87821	6.22139e-08	1.10571	down	-2.70687	7.69511e-08	1.08572	down	-0.528389	0.000430174	1.21173	down	-1.12443	0.0006777	1.17079	down	-1.9531	8.9505e-05	1.11091	down	-0.596045	0.00414584	1.16252	down	-1.42471
NEG_t319	[(2R,3R,4R,5R,6S)-4,5-dihydroxy-6-methyl-2-[[(2R,3S,4S,5R,6S)-3,4,5-trihydroxy-6-[(E)-3-phenylprop-2-enoyl]oxyoxan-2-yl]methoxy]oxan-3-yl] (E)-3-phenylprop-2-enoate	36805.6	38264.9	37027.6	24416.5	22510.2	25466.3	25172.3	24403.3	25846.5	30458.9	29574.2	31263.5	54904.1	52957.4	50776.5	-0.630842	0.000835704	1.11125	down	-0.571702	4.02794e-05	1.09541	down	-0.296127	0.000494844	1.08597	down	0.500976	0.00244311	1.0715	up	0.0591395	0.373176	0.57343	unchanged	0.334714	0.00680068	1.12012	up	1.13182	7.98032e-05	1.10722	up	0.275575	0.00130741	1.14726	up	1.07268
POS_t622	[(2R,3R,4R,5R,6S)-6-(6,7-Dihydroxy-3,7-dimethyloct-1-en-3-yl)oxy-5-hydroxy-2-(hydroxymethyl)-4-[(2S,3R,4R,5R,6S)-3,4,5-trihydroxy-6-methyloxan-2-yl]oxyoxan-3-yl] (E)-3-(4-hydroxyphenyl)prop-2-enoate	5610.84	5302.52	5172.4	3703.16	3710.11	4061.06	3578.33	3909.69	3262.4	2953.88	3044.34	3343.39	2969.35	3202.21	3015.85	-0.487375	0.00097936	1.09504	down	-0.581392	0.00228747	1.06655	down	-0.78404	0.000226209	1.09261	down	-0.808054	0.000484771	1.07698	down	-0.0940166	0.346743	0.590182	unchanged	-0.296665	0.0130259	1.06315	down	-0.320679	0.00916982	1.04658	down	-0.202648	0.113443	0.860038	unchanged	-0.226663
NEG_t641	[(2R,3R,4S,5R,6R)-6-[[(3aS,7R,7aS)-7-hydroxy-4-oxo-1,3a,5,6,7,7a-hexahydroimidazo[4,5-c]pyridin-2-yl]amino]-5-[[(3S)-3-amino-6-[[(3S)-3-amino-6-[[(3S)-3-amino-6-[[(3S)-3-amino-6-[[(3S)-3,6-diaminohexanoyl]amino]hexanoyl]amino]hexanoyl]amino]hexanoyl]amino]hexanoyl]amino]-3,4-dihydroxyoxan-2-yl]methyl carbamate	26386.2	28254.4	15652.8	11263.8	13233.1	11288	7710.21	8331.49	11052.5	13159.7	12825.2	13217	5692.28	6766.5	5277.37	-0.97404	0.0956461	0.923696	unchanged	-1.37541	0.058804	0.95912	unchanged	-0.842467	0.118403	0.88125	unchanged	-1.9867	0.0451528	0.989849	unchanged	-0.401367	0.0874899	0.944046	unchanged	0.131573	0.220066	0.764732	unchanged	-1.01266	0.00260557	1.07659	down	0.53294	0.0571207	1.05077	unchanged	-0.61129
NEG_t147	[(2R,3S,4R,5R)-5-(2,6-dioxo-3H-purin-9-yl)-3,4-dihydroxyoxolan-2-yl]methyl dihydrogen phosphate	1150.33	1169.71	1024.97	3086.53	3075.43	2527.23	4936.58	4994.91	4653.18	4584.38	3931.37	5329.65	4042.66	5555.42	5626.8	1.37721	0.00768108	1.09855	up	2.12437	0.000133395	1.0989	up	2.04932	0.0122486	1.0772	up	2.18635	0.0160111	1.05044	up	0.747159	0.00210811	1.20464	up	0.672113	0.0344894	1.04331	up	0.809138	0.0395674	0.99405	unchanged	-0.0750456	0.608468	0.334177	unchanged	0.0619793
NEG_t1606	[(2R,3S,4S,5R,6R)-3,4,5-trihydroxy-6-[(2R,3R,4S,5S,6R)-3,4,5-trihydroxy-6-(hydroxymethyl)oxan-2-yl]oxyoxan-2-yl]methyl 7-methyloctanoate	5896.46	5836.88	6525.61	2960.59	3137.58	3376.43	3033.26	2913.9	2830.55	3678.12	3761.25	3606.2	4228.39	4372.38	4478.41	-0.946469	0.00116324	1.10713	down	-1.05669	0.00297838	1.08967	down	-0.725137	0.00651261	1.08701	down	-0.481333	0.00998321	1.0487	down	-0.110219	0.184677	0.806822	unchanged	0.221332	0.0363182	1.05432	up	0.465136	0.00237821	1.08374	up	0.331551	0.000725824	1.1585	up	0.575355
NEG_t1520	[(2R,3S,4S,5R,6R)-3,4,5-trihydroxy-6-[2-(3-hydroxy-5-oxooxolan-3-yl)propoxy]oxan-2-yl]methyl (E)-3-(3,4-dihydroxyphenyl)prop-2-enoate	23886.4	24519.7	24386.6	87587.5	86828.5	82492.9	103753	106024	106556	136588	138498	140380	165234	165402	161705	1.81939	0.000568229	1.12178	up	2.11958	5.44919e-05	1.1007	up	2.51286	5.7977e-05	1.10564	up	2.75779	5.02368e-05	1.08572	up	0.300186	0.00143493	1.21253	up	0.693473	2.90565e-05	1.17132	up	0.938403	5.00971e-06	1.11158	up	0.393287	2.92468e-05	1.17631	up	0.638217
POS_t152	[(2R,3S,4S,5R,6R)-6-[(2S,3S,4S,5R)-3,4-dihydroxy-2,5-bis(hydroxymethyl)oxolan-2-yl]oxy-3,4,5-trihydroxyoxan-2-yl]methyl (E)-3-(4-hydroxy-3,5-dimethoxyphenyl)prop-2-enoate	1054.37	1143.71	1072.5	1071.68	1068.02	1078.48	1182.14	1148.33	1121.04	742.765	756.578	760.914	588.983	570.817	573.924	-0.0232989	0.588134	0.340766	unchanged	0.0776817	0.148812	0.748991	unchanged	-0.533057	0.00503035	1.09109	down	-0.91567	0.00201355	1.07953	down	0.100981	0.0443351	1.11934	up	-0.509758	1.08767e-05	1.17353	down	-0.892371	3.41575e-06	1.11264	down	-0.610739	0.000882086	1.1754	down	-0.993352
POS_t148	[(2R,3S,4S,5R,6S)-6-[4-[(E)-3-(2,4-dihydroxyphenyl)-3-oxoprop-1-enyl]phenoxy]-3,4,5-trihydroxyoxan-2-yl]methyl (E)-3-(4-hydroxyphenyl)prop-2-enoate	10325.4	9589.72	9941.99	3112.79	3169.61	3189.92	2604.13	2579.28	2589.86	2424.15	2337.54	2374.07	2088.59	1954.05	2115.48	-1.65628	0.00086527	1.12108	down	-1.94148	0.000821796	1.09913	down	-2.06494	0.000677456	1.10408	down	-2.27751	0.000402138	1.08423	down	-0.285199	0.000708421	1.22805	down	-0.408652	2.306e-05	1.16995	down	-0.621231	0.000397206	1.10753	down	-0.123453	0.00929103	1.14634	down	-0.336032
POS_t665	[(3aR,6aS,7R,8R,10R,10aR,10bS)-3a,8,10a-trihydroxy-2,10-dimethyl-3-oxo-7-[(phenylacetyl)oxy]-8-(prop-1-en-2-yl)-3,3a,4,6a,7,8,9,10,10a,10b-decahydrobenzo[e]azulen-5-yl]methyl (3-hydroxy-5-methoxyphenyl)acetate	9808.24	9765.74	9606.76	8297.09	8735.05	8308.68	7699.93	7307	7081.22	5836.21	6101.22	5779.15	3972.53	4083.83	4043.56	-0.203554	0.00558005	1.09111	down	-0.401744	0.00284078	1.08688	down	-0.719916	2.67353e-05	1.1038	down	-1.27002	3.4305e-06	1.08557	down	-0.198191	0.0105379	1.13368	down	-0.516363	0.00027425	1.16346	down	-1.06647	0.000643909	1.11053	down	-0.318172	0.00519874	1.13589	down	-0.868275
NEG_t1368	[(3R,4R,5R,6R)-6-[[(2S,3aS,6R,7aS)-2-[2-(1-carbamimidoyl-2,5-dihydropyrrol-3-yl)ethylcarbamoyl]-1-[(2S,3R)-3-chloro-2-[[(2R)-2-hydroxy-3-phenylpropanoyl]amino]-4-methylpentanoyl]-2,3,3a,4,5,6,7,7a-octahydroindol-6-yl]oxy]-4,5-dihydroxyoxan-3-yl] hydrogen sulfate	4305.96	4567.84	4723.64	4385.98	6267.87	5945.46	5115.28	5731	5878.81	7374.26	7451.45	5217.83	5079.11	5823.55	6034.49	0.287788	0.223823	0.72387	unchanged	0.29868	0.0286526	0.982441	unchanged	0.559803	0.0953037	0.909834	unchanged	0.316858	0.0456484	0.945494	unchanged	0.0108917	0.95138	0.0413323	unchanged	0.272015	0.289824	0.614712	unchanged	0.0290695	0.873565	0.0961867	unchanged	0.261123	0.266531	0.689592	unchanged	0.0181778
NEG_t1086	[(3S,3'R,4'R)-5'-[(2S,3R,4S,5R)-6-[[(2E,4E,6E)-Deca-2,4,6-trienoyl]oxymethyl]-3,4,5-trihydroxyoxan-2-yl]oxy-3',4,6-trihydroxy-6'-(hydroxymethyl)spiro[1H-2-benzofuran-3,2'-oxane]-4'-yl] (2E,4E,8E,10E,12E)-7-hydroxyhexadeca-2,4,8,10,12-pentaenoate	30714	33045	31626.9	35171.7	36010.2	34379.5	43413.6	39138.9	42978.9	85057.7	87616.7	89150.4	97481.1	103863	110353	0.146235	0.0186193	1.00995	up	0.396201	0.00748619	1.05389	up	1.45675	2.08582e-05	1.1045	up	1.7083	0.00201784	1.07997	up	0.249966	0.0286164	1.13146	up	1.31052	0.000100251	1.17302	up	1.56206	0.00256019	1.10645	up	1.06055	1.71338e-05	1.17677	up	1.31209
NEG_t1396	[(3S,4R,5S)-5-[(2S,3R,4S,5S,6R)-2-(4-acetylphenoxy)-4,5-dihydroxy-6-(hydroxymethyl)oxan-3-yl]oxy-3,4-dihydroxyoxolan-3-yl]methyl 4-hydroxybenzoate	66674.5	68430.2	57918	141505	125019	132792	161000	161257	153397	58839.2	54756	70921.1	40906.6	39138.7	35474.8	1.04876	0.000559557	1.10782	up	1.30114	3.34763e-05	1.09671	up	-0.0650215	0.656236	0.260735	unchanged	-0.740625	0.00624508	1.04553	down	0.252381	0.0171841	1.13409	up	-1.11378	0.000460733	1.15382	down	-1.78939	0.00104356	1.10679	down	-1.36616	0.000361851	1.17299	down	-2.04177
POS_t727	[(3S,5R,6S,9S,10R,13R,17S)-17-[(2S)-2,6-Dihydroxy-6-methylheptan-2-yl]-5,6-dihydroxy-10,13-dimethyl-1,2,3,4,6,9,11,12,16,17-decahydrocyclopenta[a]phenanthren-3-yl] dihydrogen phosphate	21075.1	20915.4	20538.2	28695	29901.2	28942.8	31100.5	30276.4	31071.4	18233.1	18464.8	18090.9	27450.2	29548.6	28384.5	0.485407	0.000441157	1.11814	up	0.564128	3.7116e-05	1.09879	up	-0.190639	0.000373105	1.09369	down	0.449435	0.00408827	1.07144	up	0.0787201	0.0266073	1.07648	up	-0.676046	0.000490511	1.17155	down	-0.035972	0.379793	0.502721	unchanged	-0.754766	7.91122e-05	1.1792	down	-0.114692
POS_t1040	[(8e,12z,14e)-6,22-dihydroxy-5,11-dimethoxy-3,7,9,15-tetramethyl-16,20,21-trioxo-17-azabicyclo[16.3.1]docosa-1(22),8,12,14,18-pentaen-10-yl] Carbamate	102013	105433	106971	137179	132958	129129	184196	195575	191750	163584	164248	168382	122070	113606	117628	0.344675	0.00115602	1.10266	up	0.86213	0.000305404	1.09699	up	0.658289	8.58859e-06	1.10321	up	0.168232	0.0164556	0.994054	unchanged	0.517455	0.00029484	1.2203	up	0.313613	0.000709235	1.15756	up	-0.176443	0.0105416	1.01865	down	-0.203841	0.00813868	1.13319	down	-0.693898
NEG_t1093	[1R,6R,(+)]-1¦Á-[[(1S,4aR)-Decahydro-6¦Â-hydroxy-5,5,8a¦Â-trimethyl-2-methylenenaphthalene-1¦Â-yl]methyl]-5¦Â-hydroxy-4-(hydroxymethyl)-7-oxabicyclo[4.1.0]hepta-3-ene-2-one	4861.11	4563.99	4793.17	2830.32	2954.94	2621.34	3116.6	2810.68	3685.28	4547.34	4851.36	5117.71	5820.2	6040.31	7029.14	-0.758153	0.000132483	1.11293	down	-0.564753	0.0178601	1.03795	down	0.029938	0.632131	0.283091	unchanged	0.40985	0.0458378	0.974606	unchanged	0.1934	0.253294	0.728643	unchanged	0.788091	0.00124313	1.15423	up	1.168	0.00781895	1.08702	up	0.594691	0.00903478	1.10621	up	0.974603
POS_t597	[2-(4-hydroxy-3-methoxyphenyl)-4-[(4-hydroxy-3-methoxyphenyl)methyl]oxolan-3-yl]methyl (E)-3-(4-hydroxyphenyl)prop-2-enoate	10072.3	9739.48	9684.71	4121.25	4066.48	4237.08	4814.07	4889.53	5144	1982.26	2245.01	1700.35	1126.31	934.447	874.348	-1.24732	7.01425e-05	1.1221	down	-0.990314	8.87691e-06	1.0987	down	-2.31502	4.62143e-06	1.10444	down	-3.32906	2.92166e-06	1.08532	down	0.257006	0.00575414	1.18783	up	-1.0677	0.00270288	1.16101	down	-2.08174	1.55118e-05	1.11116	down	-1.3247	0.00026326	1.17131	down	-2.33875
POS_t2001	[2,9'-Bianthracene]-9,10'(9'H,10H)-dione,10-b-D-glucopyranosyl-1,4',5',8,9',10-hexahydroxy-2',6-dimethyl-(9CI)	15832	14361.1	14746.3	7133.59	7077.28	6949.8	5075.13	5311.93	5011.32	4988.67	4940.79	5029.28	4568.02	4631.49	4525.82	-1.0866	0.00272366	1.11632	down	-1.5452	0.00137363	1.0964	down	-1.58699	0.00187906	1.10155	down	-1.71114	0.0017098	1.082	down	-0.458607	0.000223627	1.22503	down	-0.500396	8.16125e-05	1.17247	down	-0.624545	2.27258e-05	1.1116	down	-0.0417892	0.246179	0.72138	unchanged	-0.165938
POS_t1114	[3-[hydroxy-[2-[2-(2-methoxyethoxy)ethylamino]ethoxy]phosphoryl]oxy-2-octadec-9-enoyloxypropyl] octadec-9-enoate	1.00817e+06	1.05301e+06	1.06633e+06	1.11807e+06	1.18147e+06	1.22903e+06	1.18833e+06	1.19895e+06	1.21442e+06	1.11571e+06	1.20115e+06	1.15165e+06	1.1599e+06	1.10743e+06	1.13687e+06	0.174069	0.033647	0.98503	unchanged	0.203667	0.00532842	1.06999	up	0.149303	0.0241356	0.97523	unchanged	0.122302	0.0172462	0.969735	unchanged	0.0295979	0.530459	0.426953	unchanged	-0.0247662	0.649194	0.281102	unchanged	-0.0517664	0.331771	0.560594	unchanged	-0.0543642	0.208644	0.768231	unchanged	-0.0813643
POS_t1334	[3H]-arachidonic acid	706.22	547.601	564.298	755.344	905.171	763.943	835.795	1028.01	935.272	711.037	857.104	723.864	1151.99	1082.8	1077.42	0.415216	0.044638	0.923695	unchanged	0.622503	0.0122719	1.00089	up	0.334164	0.0832213	0.83464	unchanged	0.865352	0.00353632	1.05966	up	0.207287	0.166937	0.796396	unchanged	-0.0810521	0.548126	0.365639	unchanged	0.450135	0.0129123	1.04514	up	-0.288339	0.0821373	0.89588	unchanged	0.242848
POS_t2044	[4,6':4',6''-Ter-2H-1-benzopyran]-3,3',3'',5,5',5'',7,7',7''-nonol, 2,2',2''-tris(3,4-dihydroxyphenyl)-3,3',3'',4,4',4''-hexahydro-, (2R,2'R,2''R,3R,3'R,3''R,4S,4'S)-	125271	126794	127449	123988	128265	125041	161454	160951	159503	65077.1	64366.9	64770.9	23853.7	24491.4	23800	-0.00846633	0.643131	0.279767	unchanged	0.344607	2.79308e-06	1.09953	up	-0.966499	2.60633e-05	1.10559	down	-2.39518	5.97827e-06	1.08579	down	0.353073	0.000236454	1.22852	up	-0.958032	0.000329233	1.17337	down	-2.38671	0.000106231	1.11264	down	-1.31111	5.09058e-06	1.18038	down	-2.73979
POS_t1976	[4,8'-Bi-2H-1-benzopyran]-3,3',5,5',7,7'-hexol, 8-[(2S,3R,4S,8S,14R,15R)-2,8-bis(3,4-dihydroxyphenyl)-3,4-dihydro-3,5,11,13,15-pentahydroxy-8,14-methano-2H,14H-1-benzopyrano[7,8-d][1,3]benzodioxocin-4-yl]-2,2'-bis(3,4-dihydroxyphenyl)-3,3',4,4'-tetrahydro-, (2R,2'R,3R,3'R,4S)- (9CI)	12945.1	12297.9	12028.5	13935.6	14112.1	13994.7	19424.4	19676.7	19785.2	9978.2	9884.21	10038.4	4265.12	4256.06	3953.05	0.17377	0.0246471	1.06084	up	0.659859	0.000370578	1.09735	up	-0.317889	0.0104534	1.07899	down	-1.57912	0.000287468	1.08321	down	0.486089	2.8701e-05	1.23143	up	-0.491659	6.28968e-07	1.17376	down	-1.75289	4.02651e-06	1.11271	down	-0.977748	1.1691e-05	1.18014	down	-2.23898
NEG_t1331	[4-[(2S,3R,4S,5S,6R)-3,4,5-Trihydroxy-6-(hydroxymethyl)oxan-2-yl]oxyphenyl]methyl 1-hydroxy-6-(1-hydroxy-7-methyl-1,4a,5,6,7,7a-hexahydrocyclopenta[c]pyran-4-carbonyl)oxy-7-methyl-1,4a,5,6,7,7a-hexahydrocyclopenta[c]pyran-4-carboxylate	14845.3	13931	14306.6	5939.12	6483.18	7566.35	3524.19	4061.8	4402.16	2887.1	2496.62	2848.69	3040.37	3115.54	3101.59	-1.10793	0.000625729	1.11212	down	-1.84551	9.61489e-06	1.09819	down	-2.38773	5.56058e-05	1.10444	down	-2.21842	0.000507675	1.08468	down	-0.737572	0.0154178	1.14171	down	-1.2798	0.0106512	1.13874	down	-1.11049	0.0172264	1.07513	down	-0.542224	0.0233443	1.07486	down	-0.372914
NEG_t355	[4a,7-dihydroxy-7-methyl-1-[3,4,5-trihydroxy-6-(hydroxymethyl)oxan-2-yl]oxy-1,5,6,7a-tetrahydrocyclopenta[c]pyran-5-yl] (E)-3-(4-methoxyphenyl)prop-2-enoate	13197.4	12567.8	12915.3	10715.5	10514.5	11474.5	8798.1	9015.3	8892.64	7811.98	7933.01	7717.42	5088.33	5450.86	5223.47	-0.242117	0.00753549	1.06161	down	-0.53444	0.000782585	1.09587	down	-0.721255	0.00044052	1.10267	down	-1.2951	2.62066e-05	1.08424	down	-0.292324	0.0171602	1.18082	down	-0.479138	0.00685442	1.1529	down	-1.05298	0.000983635	1.10632	down	-0.186815	0.000258687	1.16496	down	-0.760656
POS_t1474	[5-hydroxy-3-(hydroxymethyl)-2-oxo-6-propan-2-ylcyclohex-3-en-1-yl] 3-methylpentanoate	4121.13	4103.32	4097.64	2651.09	2344.78	2509.37	1424.18	1412.62	1312.26	3453.13	3728.13	3625.5	2657.92	2568.61	2461.2	-0.715277	0.0028743	1.11649	down	-1.57039	9.93647e-05	1.10057	down	-0.189314	0.0235847	1.05358	down	-0.680617	0.00116689	1.08291	down	-0.855117	0.00242133	1.215	down	0.525963	0.000806698	1.1477	up	0.0346593	0.599109	0.309124	unchanged	1.38108	0.000240751	1.1768	up	0.889776
POS_t446	[6-(4-acetyloxy-5,9a-dimethyl-2,7-dioxo-4,5a,6,9-tetrahydro-3H-pyrano[3,4-b]oxepin-5-yl)-5-formyloxy-3-(furan-3-yl)-7a-hydroxy-3a-methyl-7-methylidene-1-oxo-3,4,5,6-tetrahydro-2H-inden-4-yl] 3-methylbutanoate	5962.34	5942.85	6000.73	9811.67	9851.29	9842.81	13261.3	13519.9	13524.4	17648.1	17719.1	17731.2	17073.1	17309.7	17467.9	0.720561	2.64465e-08	1.12323	up	1.17055	7.92976e-05	1.10065	up	1.56823	4.24817e-09	1.10583	up	1.53393	7.44693e-05	1.08566	up	0.449985	0.000470095	1.23106	up	0.847671	2.40671e-07	1.17441	up	0.813367	0.000205363	1.11248	up	0.397687	0.000149391	1.17941	up	0.363383
NEG_t1049	[6-hydroxy-1,1,4a,6-tetramethyl-5-[(2-oxochromen-7-yl)oxymethyl]-3,4,5,7,8,8a-hexahydro-2H-naphthalen-2-yl] acetate	5567.09	6186.64	6080.44	6581.56	6464.01	6585.96	6155.91	6299.79	6428.09	5610.12	5624.39	5551.69	3339.07	2984.63	4078.24	0.138529	0.0828629	0.940775	unchanged	0.0825048	0.200913	0.711021	unchanged	-0.0873681	0.208029	0.743008	unchanged	-0.777792	0.00544206	1.0394	down	-0.0560237	0.0672123	1.00626	unchanged	-0.225897	0.000185329	1.16902	down	-0.91632	0.00992243	1.08903	down	-0.169873	0.00838616	1.14948	down	-0.860297
NEG_t600	[D-Asp3,DMAdda5]MC-LR	58992.9	62643.5	63565	30532.1	29448	30732.4	56559.8	51712.5	51328.5	62955.7	61483.9	59325.2	101977	101538	101053	-1.02972	0.000979137	1.11856	down	-0.214626	0.0186674	0.979741	unchanged	-0.0112345	0.798806	0.150064	unchanged	0.717666	0.000863937	1.08313	up	0.815096	0.00367157	1.21879	up	1.01849	0.000309475	1.17134	up	1.74739	9.22411e-08	1.11291	up	0.203392	0.0217497	1.05871	up	0.932293
NEG_t1256	{(E)-3-(chloromethylene)-2,3-dihydrobenzo[b]oxepin-7-yl}methyl linoleate	150215	149446	148555	81950.4	80258.2	85931.5	77030.4	77576.2	84626.4	97133.6	98480.4	103415	131298	128616	131143	-0.85304	0.000265369	1.12176	down	-0.905778	0.000849904	1.09816	down	-0.58391	0.000825371	1.10239	down	-0.196818	0.000244343	1.08004	down	-0.0527377	0.380497	0.55143	unchanged	0.269131	0.0027816	1.12495	up	0.656223	0.000138347	1.10952	up	0.321868	0.00366713	1.12716	up	0.70896
NEG_q332	¦¡-Lipoic Acid	10.0189	10.0189	10.0189	688.59	10.0189	10.0189	697.904	804.341	10.0189	1530.88	10.0189	10.0189	10.0189	10.0189	712.516	4.55927	0.42265	0.50232	unchanged	5.65288	0.1856	0.775557	unchanged	5.68929	0.42265	0.494555	unchanged	4.60717	0.42265	0.485569	unchanged	1.09361	0.470761	0.45604	unchanged	1.13002	0.650548	0.287803	unchanged	0.0479054	0.981632	0.0135779	unchanged	0.0364143	0.983271	0.0133685	unchanged	-1.0457
NEG_q333	¦¡-L-Rhamnose Monohydrate	633726	778735	527788	438463	380318	412581	422510	525350	489840	713662	578537	738335	1.36543e+06	931717	593496	-0.655987	0.076267	0.949646	unchanged	-0.432479	0.134482	0.802176	unchanged	0.0656172	0.751922	0.18625	unchanged	0.575148	0.289867	0.607067	unchanged	0.223509	0.136491	0.869689	unchanged	0.721605	0.0235952	1.09278	up	1.23114	0.130893	0.864845	unchanged	0.498096	0.036729	1.01754	up	1.00763
POS_q354	¦¸-Pentadecalactone	150305	152874	159028	75190	107303	48077.3	126538	50912.2	117212	150624	86475.2	44089.9	137965	197455	78774.5	-1.00333	0.0430565	1.02497	down	-0.649475	0.14202	0.835759	unchanged	-0.716997	0.189913	0.77034	unchanged	-0.15823	0.6867	0.246276	unchanged	0.353857	0.510428	0.421792	unchanged	0.286336	0.664895	0.272281	unchanged	0.845102	0.210126	0.694808	unchanged	-0.0675218	0.914351	0.0676096	unchanged	0.491245
POS_q351	¦¢-Alanine	10.0189	10.0189	10.0189	135320	142123	134857	87113.6	117129	71697.3	61143.8	30926.8	57569	81031.1	28864.6	40934	13.7437	0.000291948	1.12264	up	13.1644	0.0203938	1.05739	up	12.2815	0.03465	1.03297	up	12.2929	0.0859003	0.919886	unchanged	-0.57934	0.0722205	1.05868	unchanged	-1.4622	0.00854682	1.14598	down	-1.45077	0.0289396	1.04526	down	-0.882862	0.0685196	0.931455	unchanged	-0.871434
NEG_q334	¦¢-Amyrin	23804.6	24235.5	28905.3	21018.3	24550.4	26694.1	25303.3	26108.2	27062	37709.1	29559.5	43791.8	38554.6	38535.1	39386.4	-0.0905819	0.538776	0.357435	unchanged	0.0283713	0.78985	0.162172	unchanged	0.529439	0.0952361	0.872042	unchanged	0.598127	0.0130553	1.05309	up	0.118953	0.33744	0.632663	unchanged	0.620021	0.0727185	0.968036	unchanged	0.688709	0.0106799	1.08523	up	0.501068	0.1168	0.937666	unchanged	0.569756
NEG_q335	¦¢-Cyano-L-Alanine	42509.6	49783.1	65057.8	40557	46406.5	42078.6	45717.4	31223.9	33517.5	38313.6	42993.4	37638.6	69988.1	36033.8	86150	-0.286141	0.289254	0.63584	unchanged	-0.510474	0.132969	0.768165	unchanged	-0.40368	0.188173	0.754813	unchanged	0.288416	0.529052	0.366326	unchanged	-0.224333	0.302068	0.665498	unchanged	-0.117539	0.23841	0.66858	unchanged	0.574557	0.289519	0.642827	unchanged	0.106794	0.603893	0.333547	unchanged	0.79889
POS_q352	¦¢-Nicotinamide Mononucleotide	1.22267e+06	1.29284e+06	1.59921e+06	1.04647e+06	1117584	1.34577e+06	922388	696440	1.06934e+06	1.60456e+06	1.32554e+06	1.60268e+06	881369	881783	1.08203e+06	-0.229397	0.245135	0.636249	unchanged	-0.614169	0.0401565	0.916049	unchanged	0.1396	0.402589	0.470576	unchanged	-0.532275	0.0461718	0.918322	unchanged	-0.384772	0.126576	0.858408	unchanged	0.368998	0.0579084	0.935591	unchanged	-0.302877	0.125841	0.781531	unchanged	0.75377	0.0132177	1.07089	up	0.0818947
POS_q353	¦£-Aminobutyric Acid	1.41617e+08	1.55123e+08	1.3652e+08	1.54053e+08	1.46871e+08	1.30627e+08	1.32482e+08	1.26226e+08	1.04582e+08	1.2078e+08	9.35129e+07	8.51272e+07	6.65102e+07	6.96945e+07	4.62535e+07	-0.00570581	0.952023	0.0361205	unchanged	-0.254115	0.0927773	0.831786	unchanged	-0.533066	0.0347806	0.971906	unchanged	-1.24767	0.00112971	1.06048	down	-0.248409	0.108477	0.888773	unchanged	-0.527361	0.0337064	1.01546	down	-1.24197	0.00120807	1.08151	down	-0.278952	0.198681	0.724889	unchanged	-0.993557
NEG_q336	¦£-Cyclodextrin	1784.45	2710.85	908.425	1106.56	10.0189	449.379	939.678	512.958	1504.43	2519	321.827	1334.49	512.313	447.608	10.0189	-1.78691	0.118331	0.812822	unchanged	-0.869787	0.260488	0.622909	unchanged	-0.372067	0.645064	0.267583	unchanged	-2.47799	0.0942745	0.874618	unchanged	0.917121	0.341079	0.585878	unchanged	1.41484	0.309586	0.613119	unchanged	-0.69108	0.616219	0.299516	unchanged	0.49772	0.603854	0.330359	unchanged	-1.6082
NEG_t62	¦Â-6¤7D-6¤7Glucopyranoside, 2-6¤7hydroxy-6¤74-6¤7(2-6¤7propen-6¤71-6¤7yl)6¤7phenyl 6-6¤7O-6¤7(6-6¤7deoxy-6¤7¦Á-6¤7L-6¤7mannopyranosyl)6¤7	337997	339171	325453	204667	210452	209649	183375	183790	189842	149138	148837	160111	107592	106668	104777	-0.682382	0.000266443	1.12012	down	-0.84801	0.000109174	1.09861	down	-1.13009	7.75773e-06	1.10363	down	-1.65198	0.000241795	1.08505	down	-0.165628	0.00133126	1.19721	down	-0.447706	0.00104996	1.16168	down	-0.969597	2.98951e-05	1.11216	down	-0.282078	0.00374159	1.14296	down	-0.803969
NEG_t758	¦Â-D-Galactopyranoside, (2S)-3-[(1-oxohexadecyl)oxy]-2-[[(9Z,12Z,15Z)-1-oxo-9,12,15-octadecatrien-1-yl]oxy]propyl	1.26933e+06	991005	1.00486e+06	948188	1.85675e+06	1.8634e+06	1.79725e+06	1.97607e+06	2.00312e+06	1.90615e+06	908026	2.00376e+06	2.37883e+06	1.71034e+06	1.62715e+06	0.515741	0.260158	0.666669	unchanged	0.823012	0.00246941	1.06402	up	0.561246	0.274745	0.643649	unchanged	0.807916	0.0607542	0.921632	unchanged	0.307271	0.347913	0.629817	unchanged	0.0455052	0.91963	0.0631546	unchanged	0.292175	0.419401	0.45889	unchanged	-0.261766	0.458965	0.483254	unchanged	-0.0150959
NEG_t441	¦Â-D-Glucopyranose, 2-O-¦Â-D-xylopyranosyl-, 1-[(1S,4S,8aR)-5-[2-(3-furanyl)ethyl]-1,2,3,4,4a,7,8,8a-octahydro-1,4a,6-trimethyl-1-naphthalenecarboxylate]	44166	43840.1	45569.7	39496.9	38262.6	39643.6	38050.6	40085.9	41313.8	50177.4	50102.1	51631.1	66857.1	68539.7	69734	-0.186189	0.00165509	1.0884	down	-0.161248	0.0208756	0.999161	unchanged	0.185564	0.00111825	1.0758	up	0.618886	6.51906e-05	1.08217	up	0.0249404	0.56406	0.381556	unchanged	0.371752	7.25122e-05	1.16672	up	0.805074	6.92159e-05	1.1107	up	0.346812	0.00202973	1.15791	up	0.780134
NEG_t11	¦Â-D-Glucopyranoside, (1R,2S,4aR,5R,8aR)-1,2,3,4,4a,5,6,8a-octahydro-5,8a-dihydroxy-1,4a-dimethyl-7-(1-methylethyl)-2-naphthalenyl	1.38441e+06	1.37187e+06	1.36736e+06	952874	963424	1.01216e+06	836033	861914	874916	999212	1.00858e+06	1.04837e+06	1.17917e+06	1.17198e+06	1.2011e+06	-0.493778	0.00108885	1.11824	down	-0.680545	6.05443e-05	1.09967	down	-0.432199	0.00067579	1.10145	down	-0.215185	0.000212442	1.07979	down	-0.186767	0.00872483	1.15838	down	0.0615791	0.149153	0.785312	unchanged	0.278594	0.00236716	1.09249	up	0.248346	0.00141417	1.14924	up	0.46536
POS_t1494	¦Â-D-Glucopyranoside, (3¦Â,16¦Â,20R)-16,20-dihydroxypregn-5-en-3-yl O-6-deoxy-¦Á-L-mannopyranosyl-(1¡ú2)-O-[6-deoxy-¦Á-L-mannopyranosyl-(1¡ú6)]- (9CI)	11251.7	11706.4	10482.1	5031.73	4487.3	4551.33	5988.1	5272.19	5208.93	23322.1	24667.7	24459.2	34568	34037.3	35676.5	-1.24892	0.000635599	1.11493	down	-1.02181	0.00038833	1.08811	down	1.11538	2.31456e-05	1.10191	up	1.64083	5.7003e-06	1.08448	up	0.227113	0.0653968	0.982062	unchanged	2.36431	7.44547e-05	1.17317	up	2.88976	5.48184e-05	1.11236	up	2.13719	1.89766e-05	1.17887	up	2.66264
POS_t1934	¦Â-D-Glucopyranoside, 2-(3,4-dihydroxyphenyl)ethyl O-¦Â-D-glucopyranosyl-(1¡ú3)-O-[¦Â-D-glucopyranosyl-(1¡ú6)]-, 4-[(2E)-3-(3,4-dihydroxyphenyl)-2-propenoate]	11298.8	11594.9	10833.1	13493	12974.4	12789.7	15486.3	15849.2	16488.7	25385.8	24675.7	24047.7	28445.6	28704.3	28910.8	0.219061	0.00384743	1.06615	up	0.503846	0.000326207	1.08773	up	1.13576	4.99756e-05	1.10343	up	1.35146	2.73756e-06	1.08541	up	0.284786	0.00204492	1.1949	up	0.916697	9.63179e-05	1.17107	up	1.1324	2.52297e-06	1.11244	up	0.631911	9.10871e-05	1.17332	up	0.847614
NEG_t1362	¦Â-D-Glucopyranoside, 2-(3,4-dihydroxyphenyl)ethyl O-D-apio-¦Â-D-furanosyl-(1¡ú6)-O-[O-¦Á-L-arabinopyranosyl-(1¡ú2)-6-deoxy-¦Á-L-mannopyranosyl-(1¡ú3)]-, 4-[(2E)-3-(3,4-dihydroxyphenyl)-2-propenoate]	25232.7	24516.5	23566.6	32052.3	29926.5	29377.4	35670.5	36600.3	35418.6	44467.1	45960.7	49836.1	46792.4	44209.1	42361.2	0.317379	0.00621795	1.07134	up	0.55468	7.95956e-05	1.09494	up	0.935948	0.00280785	1.09366	up	0.863159	0.00158511	1.07582	up	0.237301	0.0113115	1.17131	up	0.618568	0.00292399	1.14692	up	0.54578	0.00164102	1.0876	up	0.381267	0.017171	1.13004	up	0.308479
POS_t1883	¦Â-D-Glucopyranoside, 4-[(1S,2S)-1,3-dihydroxy-2-[4-[(1E)-3-hydroxy-1-propen-1-yl]-2-methoxyphenoxy]propyl]-2,6-dimethoxyphenyl	23679	22186.5	22168.9	13774.5	13816.6	13895.6	11052.9	10706.5	11057.1	12508.8	12255	11889.3	18749.9	18373.8	17570.7	-0.713617	0.00305959	1.11614	down	-1.05184	0.00112922	1.09677	down	-0.892332	0.000819201	1.10017	down	-0.314874	0.00289153	1.04725	down	-0.338225	0.000708225	1.22821	down	-0.178716	0.01002	1.14519	down	0.398743	0.00577414	1.09924	up	0.159509	0.00638892	1.11946	up	0.736967
POS_t2130	¦Â-D-Glucopyranoside, methyl 6-O-¦Â-D-glucopyranosyl-	3797.28	3530.58	3704.86	2483.3	2356.84	2457.49	2435.7	2425.47	2525.79	2315.95	2233.58	2244.63	2462.74	2716.16	2609.55	-0.596287	0.000858696	1.11243	down	-0.578735	0.00137651	1.09049	down	-0.699418	0.00134947	1.0984	down	-0.50238	0.000555731	1.06512	down	0.0175521	0.584926	0.351262	unchanged	-0.103131	0.0282555	1.02771	down	0.0939073	0.142444	0.781385	unchanged	-0.120684	0.0094842	1.09019	down	0.0763552
POS_t836	¦Â-D-ribo-Hexopyranoside, (3¦Â,14¦Â,20S)-14,20-dihydroxypregn-5-en-3-yl O-2,6-dideoxy-¦Â-D-ribo-hexopyranosyl-(1¡ú4)-O-2,6-dideoxy-¦Â-D-ribo-hexopyranosyl-(1¡ú4)-2,6-dideoxy-	247188	258026	259821	214201	216895	215793	299808	302862	311013	209981	223727	236588	275060	279339	277894	-0.242008	0.00796757	1.10058	down	0.256167	0.000754067	1.07772	up	-0.190728	0.0355924	0.97021	unchanged	0.121566	0.0214327	1.0186	up	0.498175	0.000850021	1.22886	up	0.0512797	0.416817	0.529651	unchanged	0.363574	1.15095e-05	1.11174	up	-0.446895	0.00341912	1.15606	down	-0.134601
NEG_t1204	¦Á-L-Arabinopyranoside, (1S,4aS,6R,8S,8aR)-1,2,4a,5,6,7,8,8a-octahydro-6-hydroxy-3,8-bis(hydroxymethyl)-4-[(3E)-5-hydroxy-3-methyl-3-penten-1-yl]-4a,8-dimethyl-1-naphthalenyl	53830.2	52110.8	54983.5	39719.5	40137.6	41230.9	31197	32428	31762.8	27561.4	27914.1	29055.2	25760.4	25347.2	26893.2	-0.410329	0.000693454	1.112	down	-0.754508	0.000311279	1.09718	down	-0.928838	9.48247e-05	1.10279	down	-1.04482	6.71393e-05	1.08331	down	-0.34418	0.000164547	1.22159	down	-0.518509	4.40925e-05	1.16805	down	-0.634493	2.42697e-05	1.10854	down	-0.17433	0.0038608	1.12521	down	-0.290314
POS_t1384	¦Ä-Octanolactone	2268.12	2372.48	2063.69	1533.42	1328.75	1371.21	1471.26	1540.3	1425.28	1777.14	1675.42	1927.87	1445.2	1408.58	1391.75	-0.663274	0.00271122	1.08522	down	-0.595556	0.00774786	1.06663	down	-0.317364	0.0209423	0.977651	unchanged	-0.659141	0.0102822	1.05949	down	0.067718	0.407264	0.532595	unchanged	0.345909	0.0173541	1.04892	up	0.00413271	0.954966	0.0349704	unchanged	0.278192	0.0338681	1.05052	up	-0.0635852
POS_t429	<br>(3-Amino-5,6,7,8-tetrahydro-thieno[2,3-b]quinolin-2-yl)-cyclopropyl-methano ne	19002.2	18743.6	19445.6	30559.2	30451.1	30477.6	24371.9	23646.1	23508	25185.7	25086.2	24254.6	12761.7	13149.3	13237	0.67778	0.000235381	1.12256	up	0.322667	0.000217494	1.09015	up	0.381953	0.000186648	1.09739	up	-0.546863	4.12749e-05	1.08211	down	-0.355114	0.0014125	1.22849	down	-0.295828	0.00245874	1.16802	down	-1.22464	3.28347e-05	1.11285	down	0.059286	0.0667131	0.923063	unchanged	-0.86953
POS_t2038	1-(1H-imidazol-2-ylmethyl)imidazole	28391.4	29202.9	29237.8	16641.3	16938.3	16511.8	17366.7	17446	17054.8	9912.85	9968.76	10417.1	7506.27	7566.63	7570.4	-0.793666	5.91504e-05	1.12192	down	-0.743394	8.24816e-05	1.09949	down	-1.51897	5.71814e-06	1.10522	down	-1.93914	0.000154477	1.08552	down	0.0502718	0.0272196	1.06305	up	-0.725306	8.76589e-06	1.17221	down	-1.14548	0.000132402	1.11258	down	-0.775578	7.4321e-06	1.17868	down	-1.19575
NEG_t1648	1-(1-Hydroxyethyl)-4-isocyano-4-cyclopentene-1,2,3-triol	2114.93	2035.17	2000.08	2923.14	3216.71	3286.03	3944.39	4258.08	4072.89	3966.35	4147.7	4277.8	4634.58	4342.59	4351.4	0.615999	0.00628515	1.09866	up	0.997064	0.000636952	1.09601	up	1.01069	0.000584955	1.10113	up	1.11582	0.000541035	1.08199	up	0.381065	0.00310787	1.17973	up	0.394692	0.00268827	1.12806	up	0.499822	0.000988626	1.0857	up	0.0136269	0.777137	0.176587	unchanged	0.118757
NEG_t550	1-(2,4-Dihydroxy-3-propylphenyl)ethanone	2889.53	2638.49	3000.28	3152.12	3189.57	3396.48	3560.98	3276.39	3783.99	2474.13	2605.25	2631.9	2472.22	3029.07	2763.75	0.191392	0.0426642	0.941468	unchanged	0.316639	0.0218129	0.976372	unchanged	-0.145289	0.109884	0.836872	unchanged	-0.0452386	0.676466	0.240543	unchanged	0.125247	0.173127	0.81938	unchanged	-0.33668	0.00313916	1.13456	down	-0.23663	0.0742346	0.901356	unchanged	-0.461928	0.0147878	1.12453	down	-0.361878
POS_t701	1-(2,5-Dihydroxyphenyl)-3,7,11-trimethyl-2,6,10-dodecatrien-1-one	5086.86	5033.88	4869.61	4113.29	4165.28	3993.02	3786.9	3843.07	3991.6	5847.12	6614.69	5862.5	6017.25	5972.56	6197.42	-0.288713	0.000539452	1.10494	down	-0.367229	0.000238432	1.08725	down	0.289724	0.0409529	1.00046	up	0.278891	0.000362636	1.06906	up	-0.0785167	0.0546357	0.993526	unchanged	0.578437	0.0127568	1.1377	up	0.567604	4.00709e-05	1.10884	up	0.656953	0.00945694	1.14962	up	0.64612
POS_t1308	1-(2-Furyl)-3-methyl-3-butene-1,2-diol	3992.82	4128.69	4200.15	3827.12	3744.88	3656.33	3897.22	3724.8	3968.8	4244.36	4423.18	4615.78	5497.17	5326.93	5197.32	-0.134052	0.0106343	1.0321	down	-0.0882132	0.0633769	0.869688	unchanged	0.108421	0.0760727	0.876543	unchanged	0.378807	0.000566846	1.0702	up	0.0458385	0.248828	0.699492	unchanged	0.242472	0.0121777	1.11034	up	0.512858	0.000388012	1.10442	up	0.196634	0.0160371	1.07303	up	0.46702
POS_t1927	1(2H)-Naphthalenone,3,4-dihydro-7-hydroxy-6-methoxy-	6762.92	7024.56	6962.73	5867.7	6176.34	6124.79	6539.11	6589.69	6408.26	5361.47	5390.25	5497.72	5785.9	5643.39	5685.2	-0.19166	0.00256181	1.07945	down	-0.0869129	0.0173507	0.995124	unchanged	-0.352736	0.000435883	1.09812	down	-0.277907	0.000787589	1.07421	down	0.104747	0.0228082	1.11081	up	-0.161075	0.0113495	1.11678	down	-0.0862466	0.0493714	0.956834	unchanged	-0.265823	0.000134941	1.17148	down	-0.190994
NEG_t1107	1(2H)-Naphthalenone,7-ethyl-3,4-dihydro-4,6,8-trihydroxy-, (4R)-	4586.01	4366.96	6027.75	2312.85	2930.43	3213.41	2107.49	2078.95	2088.04	3393.1	3047.11	3520.84	3637.94	4624.01	4224.02	-0.824944	0.0343179	0.98925	unchanged	-1.25554	0.0307161	1.03618	down	-0.588738	0.075816	0.929196	unchanged	-0.262801	0.253338	0.622388	unchanged	-0.430596	0.111524	0.994715	unchanged	0.236206	0.193065	0.751509	unchanged	0.562143	0.0265891	0.962024	unchanged	0.666803	0.0127689	1.15027	up	0.992739
POS_t2109	1-(2-hydroxyethyl)-4,6-dimethylpyrimidin-2(1H)-one	2482.58	2388.92	2274.81	2835.09	2789.64	2770.67	2690.92	2681.18	2688.35	2108	2162.28	2161.89	1867.87	1939.59	1850.88	0.232402	0.0136245	1.07509	up	0.173664	0.0364657	1.02404	up	-0.151893	0.0483284	0.978294	unchanged	-0.336819	0.00625927	1.04943	down	-0.0587381	0.025831	1.16472	down	-0.384295	1.588e-05	1.17068	down	-0.56922	2.65561e-05	1.11007	down	-0.325556	0.000850378	1.17781	down	-0.510482
POS_t1102	1-(2-hydroxyphenyl)pentan-1-one	50401.2	48624.6	46934.9	15693.9	18372.1	19287.4	14234.3	14056.1	14695.6	13918.5	13766	14838.4	17777.1	18752.4	17684.9	-1.45193	3.18284e-05	1.11823	down	-1.76364	0.000582845	1.09903	down	-1.77927	0.000274747	1.10378	down	-1.42883	0.000353922	1.0833	down	-0.311715	0.0808561	1.04105	unchanged	-0.327343	0.0677786	0.995621	unchanged	0.0230965	0.819819	0.140162	unchanged	-0.0156281	0.714164	0.231729	unchanged	0.334812
POS_t1426	1-(2-methoxyhexadec-4-enyl-1-oxy)-2,3-propanediol	267550	274502	278056	300051	288973	297580	298219	309088	300801	302955	312835	290216	349378	348249	348214	0.112474	0.00842349	1.03879	up	0.147049	0.00290135	1.05251	up	0.143705	0.0317244	0.986845	unchanged	0.350777	0.00145792	1.0822	up	0.0345745	0.2014	0.748092	unchanged	0.0312304	0.44444	0.472511	unchanged	0.238303	0.00361291	1.1041	up	-0.00334412	0.929887	0.056537	unchanged	0.203729
NEG_t201	1-(3,4-dihydro-2H-pyran-5-yl)-2,2-difluoroethan-1-one	4249	4241.47	4249.26	5536.03	5639.74	5687.79	10777.7	10544.1	10235.8	8816.5	9813.24	8414.03	15348.7	15890.4	15576.4	0.404574	0.00102528	1.12092	up	1.30865	0.000623396	1.09959	up	1.08596	0.00752046	1.08938	up	1.87765	0.000190419	1.08547	up	0.904078	0.000462402	1.22982	up	0.681387	0.0138859	1.1403	up	1.47308	8.88384e-05	1.11241	up	-0.22269	0.0543998	1.01636	unchanged	0.568999
NEG_t947	1-(3,4-Dihydroxyphenyl)-1-decene-3,5-dione	11570.7	12202.1	12368.3	10241.1	11044.9	11069.2	12471	12526	12079.5	22421.6	22219.6	22230.2	30190.3	32116.8	31856.2	-0.159642	0.0263486	0.972508	unchanged	0.0368655	0.342965	0.534643	unchanged	0.887748	0.000251612	1.10451	up	1.38152	0.000211797	1.08344	up	0.196507	0.0143113	1.14872	up	1.04739	0.000292769	1.17306	up	1.54117	0.000127567	1.11072	up	0.850883	1.45119e-05	1.1799	up	1.34466
NEG_t1192	1(3H)-Isobenzofuranone, 3a,4-dihydro-3-(3-methylbutylidene)-	1649.06	1411.77	1374.78	1499.69	1716.41	1607.84	1293.55	1320.71	1125.4	1728.82	1823.68	1835.7	1829.3	1987.24	1950.83	0.12108	0.296026	0.584254	unchanged	-0.246225	0.0999356	0.814694	unchanged	0.280672	0.0511577	0.955973	unchanged	0.378782	0.0185582	0.992856	unchanged	-0.367304	0.0144695	1.10937	down	0.159592	0.0753195	0.936844	unchanged	0.257702	0.0184647	0.995295	unchanged	0.526897	0.00370732	1.14407	up	0.625006
NEG_t533	1(3H)-Isobenzofuranone,6-hydroxy-7-methoxy-	5001.11	5172.13	5476.66	13622.4	13693.9	13829	13712.1	14246.4	14504.2	9999.76	9909.16	10529.9	7820.36	7408.97	7339.44	1.39457	2.90523e-05	1.12258	up	1.44004	3.14921e-05	1.09893	up	0.959761	6.72489e-05	1.10072	up	0.528175	0.000364158	1.0692	up	0.0454718	0.194795	0.830019	unchanged	-0.43481	0.00139033	1.16691	down	-0.866397	0.000108209	1.11149	down	-0.480282	0.000231068	1.16719	down	-0.911868
NEG_t1120	1-(3-Hydroxybut-1-yn-1-yl)-2,2,6-trimethylcyclohexane-1,4-diol	8114.59	7946.2	8574.17	4550.41	4540.24	4398.87	3448.7	3436.52	3308.97	4897.99	5148.38	5153.25	4749.23	4657.87	4721.24	-0.868869	0.00147186	1.11722	down	-1.27296	0.00090412	1.09744	down	-0.696672	0.00092145	1.09651	down	-0.802115	0.00242049	1.07957	down	-0.404092	8.19485e-05	1.22366	down	0.172197	0.00822866	1.11127	up	0.0667537	0.0296962	0.985511	unchanged	0.576288	0.00037536	1.17282	up	0.470845
POS_t1610	1-(3-Methylbutanoyl)-6-apiosylglucose	54538.5	52664.1	50275.9	59322.9	61295.5	62125.8	70239.4	69501.3	71057.2	53615.4	51838.2	55983.9	56365.2	56186.5	56453.1	0.214671	0.00706778	1.05918	up	0.420705	0.00202416	1.08913	up	0.0358208	0.486097	0.395897	unchanged	0.101909	0.0888671	0.913193	unchanged	0.206034	0.00197028	1.20812	up	-0.17885	0.0110521	1.08612	down	-0.112762	0.0304549	1.04565	down	-0.384884	0.00220316	1.16638	down	-0.318796
NEG_t1716	1-(4-amino-2-fluoro-5-nitrophenyl)ethanone	1257.28	1263.26	1271.8	774.475	805.009	841.81	643.457	647.448	714.335	693.654	575.645	661.226	575.882	586.725	612.246	-0.647312	0.00119718	1.11905	down	-0.919315	0.00108858	1.09759	down	-0.974098	0.00286177	1.0987	down	-1.09539	4.07272e-05	1.08525	down	-0.272003	0.0106558	1.13049	down	-0.326786	0.0249014	1.05387	down	-0.448079	0.00197934	1.09	down	-0.054783	0.590261	0.335128	unchanged	-0.176076
POS_t425	1-(4-aminopyridin-3-yl)ethan-1-one	86197.2	85985.4	84689.1	118277	116723	113306	142469	144111	142210	118214	115835	115158	64459.8	64288.9	63547.5	0.439308	0.00100829	1.11759	up	0.739223	3.54188e-07	1.10057	up	0.44303	9.11994e-05	1.10333	up	-0.417718	1.80855e-05	1.08448	down	0.299915	0.000909828	1.22401	up	0.00372193	0.8727	0.100857	unchanged	-0.857026	0.000543326	1.11118	down	-0.296193	6.26019e-05	1.17644	down	-1.15694
POS_t1032	1-(4-hexoxy-2-hydroxy-5-prop-2-enylphenyl)ethanone	50454.9	49181.6	47888.2	16510.5	17356.8	17613.1	13739.4	12910.6	12866	13971.6	13591.6	15306.6	22933.8	23792.8	24852.1	-1.51886	6.70083e-05	1.12185	down	-1.90044	8.26329e-05	1.09989	down	-1.78292	7.96208e-06	1.10436	down	-1.04335	2.06031e-05	1.083	down	-0.381585	0.000903097	1.20382	down	-0.264064	0.0141254	1.07873	down	0.475506	0.00129637	1.09281	up	0.117522	0.152826	0.810042	unchanged	0.857091
POS_q6	1-(4-Hydroxybenzoyl)Glucose	72529	62751	69125.7	164667	140541	158778	169053	135784	154261	176403	154790	212298	328494	345531	338013	1.18264	0.00289796	1.10545	up	1.16737	0.00821806	1.07139	up	1.41082	0.018923	1.05894	up	2.30776	1.12071e-05	1.08491	up	-0.0152773	0.899504	0.083149	unchanged	0.228176	0.251592	0.689391	unchanged	1.12511	8.21058e-05	1.10791	up	0.243453	0.23654	0.694494	unchanged	1.14039
POS_t21	1-(9Z,12Z,15Z-Octadecatrienoyl)-2-hydroxy-sn-glycero-3-phosphocholine	661569	672208	664508	1.51004e+06	1.45906e+06	1.46984e+06	1.67752e+06	1.68643e+06	1.62024e+06	874800	860412	854310	1.67505e+06	1.67296e+06	1.60424e+06	1.15145	0.00021964	1.12245	up	1.3186	0.00032938	1.09999	up	0.373924	8.88793e-05	1.10318	up	1.30932	0.000452082	1.08466	up	0.167144	0.00287756	1.18537	up	-0.777529	0.000130534	1.17273	down	0.157868	0.00559771	1.05794	up	-0.944672	0.000272089	1.17876	down	-0.00927513
NEG_t1506	1-(Furan-2-yl)prop-2-yn-1-one	15932.4	15953.4	15528.9	20357.5	20397.4	20127.8	25049	24451.7	25732.4	28941.2	31234.2	30308.5	39672.9	40099.4	40803.2	0.360696	4.98611e-05	1.12039	up	0.666029	0.000480096	1.09698	up	0.932325	0.00148827	1.10091	up	1.34653	2.01275e-05	1.08542	up	0.305333	0.00425114	1.21727	up	0.571628	0.00403884	1.16372	up	0.985831	0.000121829	1.11236	up	0.266295	0.00601879	1.13081	up	0.680498
NEG_t1492	1-(Furan-2-yl)propan-1-one	952.759	952.59	998.061	2110.23	2149.26	2173.8	2255.87	2281.75	2128.57	1209.19	1201.09	1306.27	583.555	574.627	608.475	1.14781	1.56804e-06	1.12237	up	1.19911	0.000566168	1.09753	up	0.356218	0.00685116	1.06678	up	-0.716726	8.68108e-05	1.08091	down	0.0513049	0.237657	0.748282	unchanged	-0.791589	0.000134508	1.1702	down	-1.86453	3.93283e-06	1.1126	down	-0.842894	0.000142008	1.17233	down	-1.91584
NEG_t1345	1-(hexopyranosyloxy)-4a-hydroxy-4,7-dimethyl-1,4a,5,6,7,7a-hexahydrocyclopenta[c]pyran-7-yl acetate	19436.8	20074.5	16694.5	20583.4	22280.5	20375	23012.4	21680.2	23469.7	29746.8	33208.1	36715.4	42693	40816.8	36971.1	0.170095	0.1395	0.785022	unchanged	0.278256	0.042038	0.949888	unchanged	0.826444	0.007779	1.05555	up	1.10001	0.00104437	1.06785	up	0.108161	0.112905	0.878363	unchanged	0.656349	0.0193423	1.10993	up	0.929919	0.00375985	1.09395	up	0.548188	0.0280693	1.0974	up	0.821758
NEG_t1021	1-(hydroxymethyl)-1,2,3,4-tetrahydroisoquinoline-6,7-diol	20120.6	20188.7	21746.6	22949.1	22828.3	24446.5	23340.2	23391	25451	21385.8	21656.8	21759.9	24988.3	26394.8	25476.9	0.178392	0.0215634	0.985846	unchanged	0.218072	0.0205928	0.977421	unchanged	0.0624797	0.223445	0.713043	unchanged	0.308663	0.0023056	1.04769	up	0.0396806	0.497194	0.433469	unchanged	-0.115912	0.0679601	1.01182	unchanged	0.130272	0.0313872	0.954289	unchanged	-0.155593	0.0679669	1.02435	unchanged	0.090591
POS_t1660	1,1,1-TRIFLUOROHEPT-2-ENE	8200.34	8217.98	8692.06	8493.95	8323.62	8488.07	13348.1	13420.7	13261	17205.6	17768.6	18524.4	17288.7	17017.4	16817.3	0.0111748	0.73295	0.210664	unchanged	0.67279	0.000470662	1.09847	up	1.09122	0.000371707	1.10163	up	1.0257	2.76553e-06	1.0846	up	0.661615	4.35763e-07	1.232	up	1.08004	0.00135712	1.1705	up	1.01453	3.39944e-05	1.11236	up	0.418427	0.00654018	1.1635	up	0.352911
POS_t1336	1,1,4a-trimethyl-4a,5,8,8a-tetrahydronaphthalen-2(1H)-one	4506.12	4484.35	4257.54	3250.24	4633.31	5672.73	4678.26	2748.4	2557.95	3451.6	3549.01	4231.99	4294.34	3597.12	3176.91	0.0331853	0.897348	0.0815579	unchanged	-0.407998	0.248435	0.686496	unchanged	-0.238083	0.100135	0.876891	unchanged	-0.259333	0.149032	0.797781	unchanged	-0.441183	0.289266	0.641977	unchanged	-0.271269	0.388121	0.542452	unchanged	-0.292519	0.366682	0.525727	unchanged	0.169915	0.611165	0.327458	unchanged	0.148665
NEG_t1604	1,10,14-Trioxa-4,7-diazacycloheptadecane-2,5,8,11,15-pentone,3,6,7-trimethyl-9-(1-methylethyl)-13,17-diphenyl- (9CI)	2780.29	2696.09	2566.03	2526.1	2453.46	2685.04	2486.5	2546.8	2329.49	1407.74	1599.07	1661.28	1553.18	1661.02	1524.75	-0.0694161	0.245666	0.631977	unchanged	-0.127374	0.0654261	0.862395	unchanged	-0.784793	0.000415242	1.08926	down	-0.763059	0.000293915	1.07598	down	-0.0579578	0.345796	0.580439	unchanged	-0.715377	0.000656911	1.15045	down	-0.693643	0.000742494	1.09832	down	-0.657419	0.000960544	1.15226	down	-0.635686
NEG_t1036	1,10beta-dihydroxy-4alphaH-1,10-secoeudesma-5(6),11(13)-dien-12,8beta-olide	543999	538696	545698	460856	440863	469606	446686	435443	466104	387517	403246	420180	565385	557513	576954	-0.247879	0.00694883	1.10051	down	-0.272379	0.00664758	1.08021	down	-0.427318	0.00321935	1.09532	down	0.06196	0.0387789	0.968876	unchanged	-0.0245002	0.567018	0.366812	unchanged	-0.179439	0.0138991	1.06074	down	0.309839	0.000872787	1.09416	up	-0.154939	0.0245851	1.0262	down	0.334339
NEG_t597	1,11,21-trihydroxy-1,6,11,16,21,26-hexazacyclohentriacontane-2,5,12,15,22,25-hexone	7087.79	11908.5	11687.9	30908.7	30091.7	32585.4	44323.1	43327.2	45342.3	54587.2	54843.3	59249.2	89841	87698.6	90837.5	1.6088	0.00159585	1.10823	up	2.11578	0.00070348	1.09568	up	2.45872	3.02414e-05	1.10091	up	3.1287	1.36013e-05	1.08474	up	0.506986	0.000205518	1.22018	up	0.849926	0.000800798	1.16399	up	1.5199	1.77388e-06	1.1121	up	0.34294	0.00857049	1.13896	up	1.01292
NEG_t795	1,15-Dioxacyclooctacosane-2,16-dione	17132	15236.2	15926.8	14773.3	13258.3	13870.4	13179.7	13053.5	12490.6	10165	9914.04	9873	10926.6	11046.9	11173.5	-0.204856	0.0420801	0.935782	unchanged	-0.318655	0.0184549	1.03194	down	-0.689224	0.00690032	1.08764	down	-0.542997	0.0108377	1.06025	down	-0.113799	0.122277	0.906192	unchanged	-0.484368	0.00961549	1.14566	down	-0.338141	0.0197812	1.06446	down	-0.370569	0.00169997	1.16608	down	-0.224342
NEG_t1080	1,1-Difluorospiro[2.3]hexane-5-carboxylic acid	2775.87	3149.94	2899.42	524.89	450.673	452.589	486.639	397.414	410.7	145.016	217.58	282.585	10.0189	122.859	10.0189	-2.62748	0.0012983	1.11864	down	-2.76896	0.00110534	1.09649	down	-3.77386	0.000529923	1.10181	down	-5.94858	0.000509723	1.0824	down	-0.141473	0.296752	0.634858	unchanged	-1.14637	0.00853394	1.10593	down	-3.3211	0.00136653	1.08939	down	-1.0049	0.01427	1.07735	down	-3.17963
POS_t806	1,1-Dimethyl-2,3-bis(methylene)cyclohexane	16900.6	13390.3	14872.6	18194.9	16215.8	17100.4	16547.8	18485.4	17569.1	14969.4	14879.6	14895	9081.7	7617.77	7623.04	0.189725	0.163157	0.754359	unchanged	0.219965	0.119221	0.803557	unchanged	-0.013465	0.903276	0.0756853	unchanged	-0.892866	0.00978164	1.03278	down	0.0302406	0.673148	0.272944	unchanged	-0.20319	0.0584511	1.04708	unchanged	-1.08259	0.000313116	1.09801	down	-0.23343	0.0424333	1.08539	down	-1.11283
POS_t1079	1,2,3,4,4a,4b,8a,8b-Octahydrobiphenylene	72361.9	73383.8	69151.9	55769.4	45671.1	43735.5	45982	44117	43513.1	51204	54435.2	56782	63237.1	63521.8	65423.5	-0.565846	0.0165997	1.06375	down	-0.685598	0.000228452	1.09449	down	-0.40391	0.00132632	1.07641	down	-0.161173	0.0128472	1.01426	down	-0.119752	0.410802	0.557178	unchanged	0.161936	0.260881	0.677794	unchanged	0.404673	0.0481579	1.00173	up	0.281689	0.0147488	1.10689	up	0.524425
POS_t1893	1,2,3-Benzotriazine-6-carbonitrile, 1,4-dihydro-4-oxo-, 2-oxide	10.0189	10.0189	10.0189	1702.95	1912.26	1632.38	2759.77	2487.66	2644.99	1885.82	1835.1	2068.46	3007.69	3016.71	2914.12	7.44782	0.00232676	1.11809	up	8.03663	0.000904446	1.09897	up	7.58957	0.00135971	1.10286	up	8.2162	0.000121953	1.08562	up	0.588814	0.00159491	1.19244	up	0.141755	0.177777	0.745447	unchanged	0.768381	0.00173858	1.10123	up	-0.447058	0.00282321	1.12987	down	0.179568
NEG_t1277	1,2,3-Tridecanetricarboxylicacid, 2-hydroxy- (8CI,9CI)	110408	108485	107507	95962.6	96391.1	97435.7	76912.7	79366.3	79555.5	70896.1	72543.4	71060.8	48645	48443.2	49275.1	-0.171637	0.00106919	1.10969	down	-0.468867	1.50477e-05	1.09747	down	-0.605662	1.78954e-05	1.10426	down	-1.15709	6.57475e-05	1.08541	down	-0.29723	0.000337267	1.22562	down	-0.434025	4.46036e-06	1.1727	down	-0.985451	1.32361e-06	1.11276	down	-0.136795	0.0040314	1.13644	down	-0.688221
POS_q1	1,2,3-Trimethoxy-5-Methylbenzene	567034	506829	462111	351058	389223	390111	352854	434493	402989	529589	379842	501129	413399	502218	395218	-0.442331	0.0322333	1.00934	down	-0.367784	0.0435202	0.91471	unchanged	-0.122885	0.496003	0.392349	unchanged	-0.228668	0.170519	0.696254	unchanged	0.0745468	0.512102	0.427337	unchanged	0.319446	0.171767	0.821711	unchanged	0.213663	0.202656	0.719762	unchanged	0.244899	0.250725	0.683321	unchanged	0.139117
POS_t1706	1,2,4-Benzenetriol, 6-(8Z,11Z)-8,11-heptadecadienyl-, 1-acetate	13805.7	11949	12276.2	10661.9	10618.2	10509.3	8973.22	8905.35	9813.11	6125.57	5546.53	6365.06	4597.51	4980.46	4279.09	-0.25863	0.0671357	0.98347	unchanged	-0.457724	0.012948	1.03163	down	-1.0762	0.00274088	1.08707	down	-1.45655	0.00223326	1.07376	down	-0.199094	0.0399596	1.13133	down	-0.817574	0.00211637	1.16767	down	-1.19792	0.000706667	1.11033	down	-0.61848	0.00122528	1.14886	down	-0.998831
POS_t647	1,2,4-Triazine-3,5(2H,4H)-dione,2-(2-deoxy-b-D-erythro-pentofuranosyl)-6-(2,2,2-trifluoroethyl)-	1285.81	1227.91	1215.95	449.62	343.894	307.197	455.402	510.303	479.664	10.0189	10.0189	10.0189	10.0189	10.0189	10.0189	-1.76061	0.000385497	1.11667	down	-1.36761	1.91701e-05	1.09825	down	-6.95521	0.000305883	1.10517	down	-6.95521	0.000305883	1.08522	down	0.393002	0.101095	0.965626	unchanged	-5.1946	0.0140107	1.14224	down	-5.1946	0.0140107	1.08247	down	-5.5876	0.0011317	1.17782	down	-5.5876
NEG_t350	1,2,4-Triazolidinium,1,1,4-trimethyl-3,5-dioxo-, inner salt	760.163	796.076	814.876	16667	15619.1	15510.8	24633.3	24659.8	26121.3	21225.5	23060.6	21176.6	20327.8	19560.8	19708.7	4.33328	0.000579755	1.12196	up	4.9912	0.000402315	1.10006	up	4.78704	0.000861912	1.10393	up	4.65161	0.000142061	1.08556	up	0.657923	0.000187595	1.22165	up	0.453758	0.00282082	1.14069	up	0.318331	0.00174747	1.08649	up	-0.204165	0.0153187	1.06539	down	-0.339592
POS_t1343	1,2,4-trihydroxynonadecane	219713	220065	229054	162567	165921	161809	184061	179367	180620	117587	118272	115317	138399	137741	140132	-0.447982	0.000739389	1.11642	down	-0.297907	0.00156324	1.08683	down	-0.929448	0.000349569	1.10386	down	-0.684115	0.000788088	1.08288	down	0.150076	0.00072555	1.20604	up	-0.481465	1.89225e-05	1.17184	down	-0.236132	0.000327394	1.1054	down	-0.631541	1.3195e-05	1.1789	down	-0.386208
POS_t1310	1,2,4-trimethyl-5-prop-2-enylbenzene	100295	103766	105309	85288.8	80947.6	80033.7	86227.8	84884.6	82682.6	99087.8	97306.9	103869	122413	120257	118948	-0.329089	0.000690833	1.09958	down	-0.285667	0.000894242	1.08057	down	-0.0431013	0.288891	0.581114	unchanged	0.225133	0.00114402	1.06355	up	0.0434219	0.273363	0.673422	unchanged	0.285988	0.00239188	1.13016	up	0.554222	0.000130086	1.10755	up	0.242566	0.00579319	1.13496	up	0.5108
NEG_t351	1,24-Methano-1H,9H,15H-furo[3',4':10,11][1,7]dioxacyclotetradecino[4,3-e]pyrano[2,3-i][4]benzoxecin-6,13,15,18(3aH)-tetrone,4,5,7a,8,16,17,20,20a,24,25,26,26a-dodecahydro-8,26-dihydroxy-4,5-dimethoxy-22-methyl-	99182	100511	99781.7	105057	98043	99435.2	128892	124205	125773	119401	118857	126205	144897	150274	144893	0.0146696	0.683108	0.256109	unchanged	0.339272	0.00146262	1.09459	up	0.28334	0.010186	1.07979	up	0.555279	0.000955376	1.08258	up	0.324602	0.00121275	1.20851	up	0.268671	0.00303893	1.12202	up	0.54061	9.98277e-05	1.10482	up	-0.0559314	0.171201	0.778664	unchanged	0.216007
NEG_t660	1,2-Benzenediol, 3-(10-pentadecenyl)-	1640.93	1538.33	1606.04	1656.77	1732.78	1726.47	1651.74	1330.72	1419	2312.88	2078.96	1962.14	3257.83	3269.21	3362.85	0.0964113	0.0489737	0.919124	unchanged	-0.120629	0.312173	0.591739	unchanged	0.409049	0.0287964	1.02287	up	1.04734	3.19442e-06	1.08438	up	-0.21704	0.123062	0.948538	unchanged	0.312638	0.0505298	1.04472	unchanged	0.950932	6.42855e-06	1.11152	up	0.529678	0.00997113	1.08354	up	1.16797
POS_t2142	1,2-Butanediol,4-(6-amino-9H-purin-9-yl)-, (S)- (9CI)	5321.99	5134.72	5197.42	3953.13	4155.04	4106.32	4631.5	4593.04	4713.51	3990.61	3940.75	3919.93	3383.28	3372.27	3428.9	-0.357951	0.000161749	1.11196	down	-0.167516	0.00186779	1.07319	down	-0.401499	0.000569596	1.1011	down	-0.620175	0.000340376	1.08372	down	0.190435	0.00294953	1.19707	up	-0.0435488	0.175933	0.804644	unchanged	-0.262224	0.00501125	1.09405	down	-0.233984	0.000286286	1.17223	down	-0.452659
POS_t907	1,2-Cyclohexanediol,1-methyl-4-(1-methylethenyl)-	2768.83	2362.46	2501.23	164.235	183.978	10.0189	10.0189	451.32	296.64	127.15	10.0189	230.918	178.056	203.682	394.116	-4.41319	0.000506345	1.11676	down	-3.33193	0.000208226	1.08821	down	-4.37404	0.000338626	1.099	down	-3.2983	0.000335761	1.07813	down	1.08126	0.419806	0.528058	unchanged	0.039155	0.970797	0.0227894	unchanged	1.11489	0.190266	0.69249	unchanged	-1.04211	0.435425	0.485173	unchanged	0.0336282
POS_t1335	1,2-diacetylsphingosine	543.153	573.59	690.386	4171	3484.22	3257.7	6051.53	5569.06	6186.19	12550.3	12171.4	12082.3	9208.77	9635.31	9218.07	2.59427	0.00689618	1.10488	up	3.30065	0.00071283	1.09809	up	4.34809	4.04979e-05	1.10548	up	3.95685	7.32047e-05	1.08527	up	0.706389	0.00359292	1.18391	up	1.75382	9.76105e-05	1.17141	up	1.36259	0.00035576	1.10658	up	1.04743	2.02203e-05	1.17723	up	0.656199
POS_t2037	1,2-dihydroxy-4,6-dimethoxybenzene 1-O-alpha-L-rhamnopyranosyl-(1->6)-beta-D-glucopyranoside	34963	34399.5	35125.6	27410.4	27735.3	27787.4	28117	28499.6	28660.9	23579.1	23863.9	23340	22164.3	23157.7	22622.8	-0.333318	7.91444e-05	1.12059	down	-0.293101	3.92755e-05	1.09699	down	-0.561864	6.45448e-06	1.1046	down	-0.620903	8.62921e-06	1.08398	down	0.0402168	0.0205283	1.09736	up	-0.228547	4.67874e-05	1.16919	down	-0.287586	0.00100634	1.10452	down	-0.268763	2.68456e-05	1.17556	down	-0.327803
NEG_t28	1,2-dihydroxy-4-methoxybenzene 1-O-alpha-L-rhamnopyranosyl-(1->6)-beta-D-glucopyranoside	74963.4	73575.1	71656.2	50094	49601.8	49297.8	44834.2	46601.3	45407.5	26864.4	28063.3	28231.7	13671.5	14392.3	13836.3	-0.563529	0.000962947	1.11944	down	-0.686258	0.000109066	1.09758	down	-1.40483	5.13745e-05	1.10468	down	-2.39375	0.00013521	1.08529	down	-0.122729	0.00746995	1.18646	down	-0.8413	1.98335e-05	1.17327	down	-1.83022	4.00828e-08	1.11283	down	-0.718571	1.62963e-05	1.17714	down	-1.7075
POS_t1298	1,2-Dihydroxy-5-heneicosen-4-one; (2¦Î,5E)-form, 1-Ac	219.856	316.479	506.256	1422.62	1296.68	1415.24	1333.27	1408.88	1335.06	1135.63	1311.7	1366.69	1295.06	1029.61	1309.8	1.98755	0.0018851	1.10525	up	1.96741	0.00404251	1.08477	up	1.87114	0.00124253	1.07616	up	1.80157	0.00227939	1.04377	up	-0.0201399	0.713843	0.241493	unchanged	-0.116413	0.271778	0.647888	unchanged	-0.185982	0.200759	0.713577	unchanged	-0.0962733	0.336117	0.601996	unchanged	-0.165843
POS_t571	1,2-Dioxane-3-methanol,6-(5-ethenyltetrahydro-5-methyl-2-furanyl)-a,a,6-trimethyl- (9CI)	33857.4	32834	33091.2	19670.6	18877	19037.6	16083.3	16653.7	16305.8	20705.9	21439.3	22090	23641	23137	23386.9	-0.793091	6.02175e-06	1.12156	down	-1.02475	1.55357e-05	1.10002	down	-0.635424	3.27195e-05	1.10186	down	-0.508039	0.000129012	1.08332	down	-0.231654	0.00113198	1.20715	down	0.157668	0.0143541	1.08212	up	0.285052	0.000406665	1.10303	up	0.389321	0.00227987	1.16359	up	0.516706
NEG_t122	1,2-dipalmitoylphosphatidylglycerol	1.88392e+06	1.29087e+06	1.45358e+06	1.25378e+06	794874	661067	1.05517e+06	1.35033e+06	1.25282e+06	1.42907e+06	1.436e+06	1.26759e+06	1.33087e+06	1.51676e+06	1.60802e+06	-0.772356	0.0641462	0.882231	unchanged	-0.339315	0.202162	0.698296	unchanged	-0.16343	0.453241	0.450299	unchanged	-0.0548641	0.788051	0.158746	unchanged	0.433041	0.214415	0.76567	unchanged	0.608926	0.107832	0.92075	unchanged	0.717492	0.0654958	0.921428	unchanged	0.175885	0.211429	0.719603	unchanged	0.284451
POS_t900	1,2-Dipalmitoyl-sn-glycerol	689393	435664	424905	397755	739628	722395	739800	823007	847120	793142	562484	864042	988273	753644	748077	0.262898	0.506357	0.386749	unchanged	0.636757	0.0656936	0.9255	unchanged	0.518111	0.150153	0.734942	unchanged	0.68391	0.05604	0.869556	unchanged	0.373859	0.236234	0.765011	unchanged	0.255213	0.452509	0.452479	unchanged	0.421012	0.20607	0.678829	unchanged	-0.118646	0.567015	0.367925	unchanged	0.0471531
POS_t725	1,2-Ethanediol,1-[(3R,4aS,5S,6aS,10aS,10bR)-dodecahydro-5-hydroxy-3,4a,7,7,10a-pentamethyl-1H-naphtho[2,1-b]pyran-3-yl]-,(1R)-	20249.7	20955.3	21700.8	26779.8	28870.6	27979.2	21837.5	21881.6	21987.5	23073.8	25000.1	23981.4	21281.9	19958	21699.5	0.410819	0.00123932	1.0986	up	0.0628456	0.154236	0.817317	unchanged	0.195911	0.0139779	1.00586	up	0.000771045	0.987521	0.00905073	unchanged	-0.347973	0.00982316	1.20779	down	-0.214908	0.00953711	1.08029	down	-0.410048	0.00109599	1.0841	down	0.133065	0.0618131	1.04411	unchanged	-0.0620746
NEG_t803	1,2-O-Dilinoleoyl-3-O-beta-D-galactopyranosylracglycerol	67332.6	119173	118783	105826	65845.5	64236.2	64573.6	56852.6	52922.4	63552.1	61708	74877.1	124143	144528	138769	-0.371948	0.354265	0.523789	unchanged	-0.808198	0.121631	0.857882	unchanged	-0.609185	0.173027	0.778103	unchanged	0.416417	0.177539	0.74065	unchanged	-0.43625	0.267635	0.727756	unchanged	-0.237236	0.477801	0.45444	unchanged	0.788365	0.0359585	0.987049	unchanged	0.199013	0.185976	0.739	unchanged	1.22461
POS_t1783	1,2-Propanediol, 2-(4-methylene-2-cyclohexen-1-yl)-, 1-acetate	505.778	386.21	338.085	190.402	10.0189	157.571	349.709	366.446	327.099	1013.14	964.059	985.675	676.875	552.174	636.988	-1.78074	0.0179555	0.999394	unchanged	-0.237652	0.337385	0.57257	unchanged	1.26826	0.00456584	1.08847	up	0.601235	0.0304702	0.937527	unchanged	1.54309	0.0491214	1.10423	up	3.049	0.00254128	1.16435	up	2.38198	0.00284036	1.07593	up	1.50591	6.11493e-06	1.17856	up	0.838888
NEG_t741	1,2-Propanediol, 3-[(2-methoxyhexadecyl)oxy]-	5478.68	5004.55	5230.88	6266.24	4971.35	5026.04	5384.17	4084.04	3977.87	3683.87	2748.17	2952.22	3581.11	4075.6	4155.9	0.0495891	0.713996	0.226716	unchanged	-0.224875	0.231416	0.687854	unchanged	-0.743746	0.00771761	1.05951	down	-0.411732	0.00555179	1.02575	down	-0.274464	0.204121	0.744941	unchanged	-0.793335	0.0146251	1.07336	down	-0.461321	0.055917	0.946275	unchanged	-0.518871	0.0759269	0.926871	unchanged	-0.186858
POS_t708	1,3,5,11-Tridecatetraene-7,9-diyne,(E,E,E)- (8CI,9CI)	399633	408221	403769	442090	444935	447462	449492	454495	447172	508565	511362	521502	578746	575407	574710	0.139344	0.000428034	1.112	up	0.157257	0.000163164	1.09012	up	0.347328	7.19732e-05	1.10192	up	0.512883	1.0835e-05	1.08533	up	0.0179134	0.111981	0.890532	unchanged	0.207985	0.00106598	1.16574	up	0.373539	5.49487e-07	1.1125	up	0.190071	0.000634946	1.16883	up	0.355626
POS_t1753	1,3,5-Heptatriene,(3E,5E)-	1789.25	1914.27	1785.4	1308.74	1520.98	1381.31	1184.98	1316.39	1047.85	1433.3	1529.85	1759.65	1386.83	1288.17	1624.75	-0.382348	0.00699319	1.05906	down	-0.629022	0.00473487	1.06202	down	-0.216881	0.102609	0.852019	unchanged	-0.352269	0.0422126	0.952541	unchanged	-0.246674	0.0939148	0.915265	unchanged	0.165467	0.22417	0.699306	unchanged	0.030079	0.816282	0.138699	unchanged	0.41214	0.0366563	0.996889	unchanged	0.276753
NEG_t444	1,3,5-Pentanetricarboxylicacid, 1,3-dihydroxy- (7CI,8CI,9CI)	2885.74	3074.35	2792.49	1576.12	1346.97	1430.68	1313.47	1301.71	1202.84	894.244	1071.59	778.285	543.224	623.218	668.36	-1.00744	0.000211026	1.11163	down	-1.19689	0.000667065	1.09442	down	-1.67337	7.33143e-05	1.09814	down	-2.25408	0.00023966	1.08255	down	-0.18944	0.0985368	0.940773	unchanged	-0.665924	0.00894168	1.0889	down	-1.24664	0.00138907	1.09508	down	-0.476483	0.0375185	1.04943	down	-1.0572
NEG_t1333	1,3,5-Triazin-2(1H)-one,4-amino-3,6-dihydro-1-b-D-ribofuranosyl-	25510.2	26648	25711.8	14218.7	15335	16588.4	7336.7	7912.46	7962.21	5402.28	5507.3	5451.8	4236.4	3977.52	3969.37	-0.754981	0.000858792	1.11161	down	-1.74623	1.41025e-05	1.09988	down	-2.25077	0.000265792	1.1052	down	-2.67616	0.000116249	1.0853	down	-0.991253	0.00484034	1.21159	down	-1.49579	0.00465486	1.16338	down	-1.92118	0.00321139	1.10482	down	-0.504537	0.00664901	1.16225	down	-0.929929
POS_t318	1,3,6,9-Tetradecatetraene, (Z,Z,Z)-	9418.76	9927.81	9363.52	9848.79	9245.85	9087.38	10735.5	11050.2	11197.3	10686.1	10822.5	11539	13290.3	13626.1	13332	-0.0267828	0.582723	0.322873	unchanged	0.200163	0.00405373	1.04963	up	0.202989	0.0142356	1.01135	up	0.48737	0.000216694	1.07956	up	0.226945	0.00766172	1.16821	up	0.229772	0.010363	1.07738	up	0.514152	0.000811947	1.10417	up	0.00282622	0.94681	0.0427768	unchanged	0.287207
POS_t375	1,3,6-Cycloheptatriene-1-carboxylicacid, 5,5-dimethyl-	27479.7	28252.9	27291	26192.1	27440	28457.7	27089.5	26682.1	26695.6	40979.2	39563.5	40444.3	67153.8	66907.8	68076.5	-0.0163166	0.696216	0.237855	unchanged	-0.0451199	0.0839923	0.877174	unchanged	0.54326	3.51569e-05	1.10232	up	1.28375	1.73476e-07	1.08559	up	-0.0288033	0.497792	0.461956	unchanged	0.559576	0.000230531	1.16617	up	1.30007	1.0974e-05	1.11224	up	0.58838	0.000332824	1.17805	up	1.32887
NEG_t1461	1,3,6-trihydroxy-2,5-diprenyl-6',6'-dimethylpyrano(2',3':7,8)xanthone	6039.31	6684.15	6690.52	3270.25	2893.71	2738.29	1570.37	1873.13	1876.87	985.611	1074.7	755.58	770.909	922.219	1010.88	-1.12485	0.000329415	1.11043	down	-1.8675	0.000398297	1.09532	down	-2.78543	0.000302717	1.10186	down	-2.84393	0.000589121	1.0823	down	-0.742646	0.00528387	1.17582	down	-1.66058	0.0010582	1.15555	down	-1.71907	0.00185973	1.09778	down	-0.917933	0.00393326	1.11993	down	-0.976426
NEG_q2	1,3,7-Trimethyluric Acid	198931	176332	197927	110963	115561	101031	134697	91930.9	128060	189255	210449	204932	92269.6	99815.6	127794	-0.807276	0.00179144	1.09968	down	-0.692463	0.0157351	1.01607	down	0.0770553	0.343126	0.524556	unchanged	-0.841484	0.00451175	1.03725	down	0.114813	0.573422	0.379657	unchanged	0.884331	0.000556494	1.1586	up	-0.0342082	0.841849	0.121786	unchanged	0.769519	0.0123353	1.11305	up	-0.149021
NEG_t31	1,3-Benzenediol, 4-(6-hydroxy-2-benzofuranyl)-2-(3-methyl-2-buten-1-yl)-	23483.2	23562.6	23775.4	16364.4	17418.4	17408.9	15701.5	16376.5	16214.1	15147.2	15615.1	15777.1	16983.4	17966.1	17850.1	-0.468273	0.00174617	1.11654	down	-0.552392	0.000120796	1.09905	down	-0.605729	6.20976e-05	1.10439	down	-0.423655	0.00141936	1.0797	down	-0.084119	0.0911015	0.944938	unchanged	-0.137456	0.0285948	1.04503	down	0.0446177	0.316293	0.553617	unchanged	-0.0533371	0.103438	0.855862	unchanged	0.128737
NEG_t1162	1,3-Benzenediol, 4-[(1E)-2-(4-hydroxyphenyl)ethenyl]-	769.918	678.044	571.559	5731.01	5534.01	5847.27	9785.06	10247.2	9684.57	5406.65	5751.82	5749.48	3139.69	3197.33	3069.17	3.08295	7.61424e-06	1.12227	up	3.87919	9.75258e-05	1.1001	up	3.06562	4.46674e-05	1.10438	up	2.2196	1.53257e-05	1.08422	up	0.796247	0.000206152	1.22722	up	-0.0173307	0.66762	0.265547	unchanged	-0.863351	0.000294044	1.10974	down	-0.813578	9.496e-05	1.17495	down	-1.6596
NEG_t946	1,3-Benzenediol, 5-(14Z)-14-nonadecenyl-	6983.14	73344.8	76500.8	75139.5	33325.9	34542.5	33182	8953.19	9103.02	10095.6	4546.6	4236.45	3566.62	2036.4	2362.68	-0.133096	0.872145	0.0973379	unchanged	-1.6139	0.256768	0.650077	unchanged	-3.05436	0.178803	0.786238	unchanged	-4.29924	0.159953	0.801646	unchanged	-1.4808	0.143963	0.853841	unchanged	-2.92126	0.0921426	0.97557	unchanged	-4.16615	0.0817166	0.949865	unchanged	-1.44046	0.310943	0.64464	unchanged	-2.68535
POS_t1006	1,3-Benzenediol, 5-(16,17-dihydroxypentacosyl)-	270983	257970	257744	128038	127205	128164	127203	125602	127989	167430	161823	159844	233139	234614	229958	-1.03693	0.00100869	1.12091	down	-1.0468	0.000806945	1.09861	down	-0.685686	0.00026544	1.10042	down	-0.17318	0.0144702	1.03741	down	-0.00986878	0.344856	0.610614	unchanged	0.351244	0.00363577	1.16461	up	0.86375	8.9921e-05	1.11261	up	0.361113	0.00200788	1.17038	up	0.873619
POS_t1064	1,3-Benzenediol, 5-[16-(acetyloxy)-17-hydroxypentacosyl]-	22730.9	23081.8	22348.6	14981.9	14803.1	15351.7	14949.6	14422.1	14969.4	21633.3	21329	21347.7	42637.8	44791.3	45083.6	-0.594654	1.57261e-05	1.12061	down	-0.620309	1.1294e-05	1.09829	down	-0.0839117	0.0138179	1.03924	down	0.959105	0.000637673	1.08288	up	-0.0256544	0.334077	0.593607	unchanged	0.510742	2.58591e-05	1.17239	up	1.55376	0.000437554	1.11138	up	0.536397	4.85067e-05	1.17827	up	1.57941
POS_t1922	1,3-Cyclohexadiene-1-carboxylicacid, 5-amino-	1199.71	1172.94	1259.04	1640.48	1915.85	1882.69	2780.27	2843.82	2709.47	2103.79	2189.79	2153.32	1473.09	1551.63	1627.84	0.582706	0.0143328	1.07586	up	1.19829	1.78998e-05	1.09904	up	0.827964	1.23723e-05	1.10268	up	0.357383	0.00588002	1.03946	up	0.615585	0.00285419	1.20932	up	0.245258	0.0514273	1.03452	unchanged	-0.225323	0.0749565	0.892654	unchanged	-0.370327	0.000428654	1.16802	down	-0.840908
NEG_q3	1,3-Dicaffeoylquinic Acid	78275.3	97264.7	82455	271732	340858	306263	573605	453445	463220	838659	718082	777998	957275	940003	905297	1.83249	0.00504155	1.10384	up	2.53016	0.00762185	1.08168	up	3.17785	0.0020092	1.10015	up	3.44134	6.17963e-05	1.08508	up	0.697668	0.0218821	1.12168	up	1.34535	0.000987814	1.15782	up	1.60885	2.64001e-05	1.10946	up	0.647687	0.00577829	1.10753	up	0.911179
POS_t380	1,3-dilinolenoylglycerol	8.7538e+06	9.2055e+06	9.12276e+06	1.45196e+07	1.43632e+07	1.48131e+07	1.68251e+07	1.68345e+07	1.66022e+07	1.46803e+07	1.4268e+07	1.42861e+07	1.28267e+07	1.25547e+07	1.28575e+07	0.690159	8.71712e-06	1.12062	up	0.892126	1.41633e-05	1.10004	up	0.674846	9.97695e-06	1.103	up	0.497705	6.19997e-05	1.08143	up	0.201967	0.000518344	1.22082	up	-0.0153133	0.460123	0.443798	unchanged	-0.192455	0.000590929	1.0955	down	-0.21728	0.000469395	1.17036	down	-0.394421
NEG_t1665	1,3-Dioxolan-2-one, 4-(trifluoromethyl)-, (+)-	5970.93	6374.24	6411.21	5942.63	6128.5	5774.1	6347.19	6275.19	6356.43	6229.03	6073.86	6287.78	6550.38	6288.32	6297.8	-0.0718425	0.163098	0.738111	unchanged	0.0170083	0.653618	0.275724	unchanged	-0.0128021	0.746478	0.194312	unchanged	0.0289455	0.49387	0.389125	unchanged	0.0888508	0.0585604	1.07604	unchanged	0.0590403	0.121881	0.842607	unchanged	0.100788	0.0336111	0.945682	unchanged	-0.0298105	0.169305	0.808647	unchanged	0.0119372
NEG_t510	1,3-Dioxolo[4,5-g]isoquinolin-5(6H)-one, 6-methyl-	1728.12	1574.12	1589.56	1812.6	1771.84	1793.11	2885.5	2965.68	2938.46	3348.96	3440.64	3503.13	6007.79	5957.28	6444.52	0.136588	0.0732509	0.953872	unchanged	0.845442	0.000211768	1.09713	up	1.07319	1.17664e-05	1.10287	up	1.91202	0.000458792	1.08308	up	0.708854	3.22615e-05	1.23121	up	0.936603	0.000361694	1.17257	up	1.77544	0.00119631	1.11018	up	0.227749	0.00210603	1.15711	up	1.06658
NEG_t1642	1,3-Dithiane-2-butanol	3451.38	3282.86	3162.45	2999.99	3154.77	3137.16	3779.84	3918.34	3834.1	4054.05	4147.1	4244.4	5760.13	5491.26	5698.68	-0.0909679	0.123027	0.809214	unchanged	0.22066	0.0110955	1.04201	up	0.330613	0.00198283	1.07633	up	0.776274	3.61696e-05	1.08057	up	0.311628	0.000363108	1.21518	up	0.421581	0.000151696	1.16312	up	0.867242	5.83206e-05	1.10995	up	0.109952	0.0134914	1.07739	up	0.555614
POS_t2	1,3-DITHIOLANE-2-PROPANOIC ACID, 2-METHYL-	45171.2	43888.4	44596.5	30249	31385.4	30806.8	28838.2	28505.5	28648.4	31945.4	31634	31943.3	32164.2	32844.3	31637.4	-0.531919	1.14698e-05	1.12038	down	-0.636249	0.000257574	1.09968	down	-0.484611	0.000386165	1.10382	down	-0.467745	1.78023e-05	1.0822	down	-0.10433	0.0162908	1.17449	down	0.0473083	0.0773244	0.97583	unchanged	0.0641739	0.0432507	0.918745	unchanged	0.151638	2.41828e-05	1.17584	up	0.168504
POS_t1387	1,3-Hexadecanediol, 2-amino-	2581.58	2653.34	2610.7	4329.52	4513.19	4452.88	3740.48	3709.55	3816.48	3928.07	3894.54	4025.7	3517.95	3362.4	3636.39	0.760989	0.000209986	1.12102	up	0.522083	2.68118e-05	1.09852	up	0.594724	7.37818e-05	1.1034	up	0.42273	0.00524888	1.0679	up	-0.238905	0.00120728	1.21188	down	-0.166265	0.00274432	1.13174	down	-0.338259	0.00116761	1.08984	down	0.0726404	0.020086	1.04678	up	-0.0993535
POS_t1454	1,3-Naphthalenediol, 1,2,3,4,4a,5,6,7-octahydro-4,4a-dimethyl-6-(1-methylethenyl)-, 3-acetate, (1R,3R,4S,4aR,6R)-	3176.58	2726.45	2978.62	2531.35	2797.62	3132.79	3708.16	3793.43	3766.7	2177.1	2231.98	2214.24	970.803	1160.82	1375.91	-0.069871	0.557283	0.344186	unchanged	0.343368	0.0224565	1.0444	up	-0.423274	0.0271228	1.04415	down	-1.34037	0.000544997	1.06572	down	0.413239	0.0307	1.15379	up	-0.353403	0.0708039	1.02008	unchanged	-1.2705	0.00239515	1.07876	down	-0.766642	4.65489e-06	1.1796	down	-1.68374
POS_t936	1,3-propanediyl dioleate	21285.4	22082.2	24550.7	24113	24005.5	25837.1	31060.7	37869	37250	34709.8	36712.3	45543.2	43180.3	41587.2	41635.6	0.122861	0.169866	0.740361	unchanged	0.644636	0.0154316	1.03117	up	0.784209	0.0307042	1.01795	up	0.89616	0.000369099	1.07888	up	0.521775	0.0312888	1.13654	up	0.661348	0.0460475	1.06228	up	0.773299	2.81311e-05	1.10849	up	0.139573	0.424511	0.486413	unchanged	0.251524
NEG_t1134	1,4,5-Naphthalenetriol, decahydro-4-(hydroxymethyl)-8a-methyl-6-(1-methylethyl)-, (1R,4S,4aS,5S,6S,8aR)-	10809.6	11131.3	11285.7	6190.25	6297.52	6081.86	5549.52	5612.35	5449.28	8775.17	11291	8937.17	11117.6	11235.6	10913.3	-0.839395	0.000126903	1.12109	down	-1.00019	0.000192008	1.09939	down	-0.19612	0.223	0.717849	unchanged	0.00173375	0.94146	0.0428034	unchanged	-0.160793	0.00150943	1.19851	down	0.643275	0.0497724	1.06337	up	0.841129	7.19824e-06	1.11183	up	0.804068	0.0362248	1.09818	up	1.00192
POS_t1592	1,4:5,8-Dimethanonaphthalene,decahydro-, (1a,4a,4aa,5b,8b,8aa)-	21920.5	21995.7	21318.1	21675.6	20965.3	21009.5	21951.5	22800.9	22868	26918.4	27568.1	29016.8	36591.7	36842	35333.4	-0.0354615	0.168606	0.72251	unchanged	0.0518279	0.101096	0.811437	unchanged	0.356203	0.00556129	1.08104	up	0.73754	0.000155913	1.08318	up	0.0872894	0.0264406	1.07297	up	0.391664	0.00418152	1.15165	up	0.773001	0.000111984	1.11036	up	0.304375	0.00535561	1.14265	up	0.685712
POS_t1769	1,4-Anthracenedione,7,8,8a,9-tetrahydro-8-hydroxy-5-(hydroxymethyl)-2-methoxy-8a-methyl-,(8R,8aS)-rel-	8953.03	9232.32	9358.23	5948.66	5914.74	6233.67	6209.61	6368.41	6472.07	4573.66	4024.88	4358.21	4612.41	4796.98	4636.92	-0.60596	4.47109e-05	1.11778	down	-0.531918	0.000122595	1.09546	down	-1.08801	3.13322e-05	1.10214	down	-0.971524	7.65628e-05	1.08399	down	0.0740415	0.0709272	0.963525	unchanged	-0.482053	0.00172914	1.14686	down	-0.365565	0.00104076	1.09679	down	-0.556094	0.00174189	1.16295	down	-0.439606
NEG_q5	1,4-Anthraquinone	236989	184949	280085	101498	152985	185624	214884	190908	247266	213688	168325	365899	163365	364442	91769.4	-0.673659	0.0776207	0.858547	unchanged	-0.104306	0.642478	0.27219	unchanged	0.0913522	0.831999	0.127829	unchanged	-0.180237	0.774885	0.17105	unchanged	0.569353	0.0829031	0.948766	unchanged	0.765012	0.221878	0.730633	unchanged	0.493423	0.545554	0.36866	unchanged	0.195659	0.654616	0.29201	unchanged	-0.0759304
NEG_t1246	1,4-Benzenediol, 2-(cyclohexylmethyl)-	2387.59	2567.07	2868.75	1975.72	2079.81	2035.75	5006.96	4970.44	5363.89	7760.19	8288.12	7892.4	8058.1	8486.58	9464.74	-0.361053	0.0488174	1.00577	down	0.971549	0.00019869	1.08873	up	1.6136	1.62652e-05	1.10242	up	1.73316	0.00220607	1.07465	up	1.3326	0.000985759	1.22822	up	1.97465	0.000481465	1.17271	up	2.09422	0.00375747	1.10431	up	0.642046	0.000198417	1.16892	up	0.761614
POS_t996	1,4-Benzenediol, 2-pentyl-	2761.22	2618.02	2643.03	1610.87	1645.45	1903.03	1667.76	1655.85	1784.29	2394.42	2389.1	2256.58	1864.14	1679.27	1969.9	-0.636819	0.00309664	1.09837	down	-0.651278	8.9839e-05	1.0926	down	-0.188413	0.00657961	1.03182	down	-0.541091	0.00312568	1.05851	down	-0.0144597	0.876664	0.104375	unchanged	0.448406	0.00966083	1.11621	up	0.0957272	0.400135	0.474045	unchanged	0.462866	0.000474852	1.15993	up	0.110187
NEG_t871	1,4-Benzenediol,2-[[(1R,2S,4aS,8aS)-1,2,3,4,4a,7,8,8a-octahydro-1,2,4a,5-tetramethyl-1-naphthalenyl]methyl]-,4-acetate	7657.27	7532.47	7056.53	14564.5	11454.5	10361.6	16171.3	14010.3	14417.3	10284.4	8917.06	9178.14	4535.64	5802.92	5379.14	0.709604	0.0617458	0.988353	unchanged	1.00344	0.00502981	1.08266	up	0.351292	0.0252745	1.00945	up	-0.501172	0.0145334	1.01461	down	0.293841	0.148947	0.854692	unchanged	-0.358312	0.158769	0.832643	unchanged	-1.21078	0.0242428	1.04002	down	-0.652153	0.00422187	1.1337	down	-1.50462
NEG_q6	1,4-Chrysenequinone	43629.5	54741	130141	39262.5	43116	39910.5	52866	41368.9	75215	107791	68596.6	44212.5	36076.7	36225.6	110578	-0.901972	0.32235	0.612744	unchanged	-0.431407	0.553337	0.354576	unchanged	-0.050831	0.940426	0.0443488	unchanged	-0.321366	0.700706	0.219813	unchanged	0.470565	0.253415	0.761131	unchanged	0.851141	0.218418	0.777282	unchanged	0.580607	0.501192	0.419183	unchanged	0.380576	0.475468	0.443855	unchanged	0.110042
POS_q5	1,4-Diaminobutane (Dihydrochloride)	68064.3	62410	63027	148930	137596	134258	166460	166223	198460	148889	178025	137989	162973	93010.6	67235.2	1.12074	0.00110077	1.11443	up	1.45676	0.00760052	1.08102	up	1.26458	0.0153601	1.06836	up	0.740168	0.269459	0.654027	unchanged	0.336021	0.0590826	1.0426	unchanged	0.143849	0.34555	0.586732	unchanged	-0.380568	0.373334	0.545132	unchanged	-0.192172	0.241592	0.669043	unchanged	-0.716589
NEG_t1487	1,4-Dioxa-8,11-diazacyclohexadec-13-ene-2,5,9,12-tetrone, 10-[(3-chloro-4-methoxyphenyl)methyl]-16-[(1R,2R,3S)-2,3-dihydroxy-1-methyl-3-phenylpropyl]-6-methyl-3-(2-methylpropyl)-, (3S,6R,10R,13E,16S)-	66981.5	66820.3	65104.2	74591.3	74629.7	72821.1	90498.7	93180.8	92107.8	71263.6	73268.7	68602.3	54078.3	54940.2	53400.6	0.158746	0.000805703	1.09716	up	0.471469	2.20777e-05	1.09773	up	0.0996776	0.0550928	0.938277	unchanged	-0.292365	0.000143781	1.07777	down	0.312723	8.50038e-05	1.22519	up	-0.0590685	0.146241	0.83255	unchanged	-0.451111	2.27745e-05	1.1099	down	-0.371791	0.00064643	1.16753	down	-0.763834
NEG_t1507	1,4-Dioxa-8,11-diazacyclohexadec-13-ene-2,5,9,12-tetrone, 16-[(2R,3S)-3-chloro-2-hydroxy-3-phenylpropyl]-10-[(3-chloro-4-methoxyphenyl)methyl]-6-methyl-3-(2-methylpropyl)-, (3S,6R,10R,13E,16S)-	34723.4	34762.1	34887	47856.3	49758.5	46883.7	55530.3	55317.4	57333.2	44760.8	45291.2	44403.3	46771.7	47767.1	45498	0.469314	0.0038603	1.11442	up	0.688273	0.000848292	1.09896	up	0.365386	0.000443847	1.10433	up	0.424065	0.00290349	1.07929	up	0.218959	0.00227791	1.19039	up	-0.103929	0.047974	1.03887	down	-0.0452494	0.240774	0.635392	unchanged	-0.322888	0.00101719	1.17167	down	-0.264209
NEG_t181	1,4-Isobenzofurandione,3a-[(2S)-2-[(6R)-6-(3-furanyl)-5,6-dihydro-4-methyl-2-oxo-2H-pyran-3-yl]-2-hydroxyethyl]-3,3a,7,7a-tetrahydro-,(3aS,7aR)-	524.905	558.609	531.109	649.95	739.318	630.398	876.644	1011.74	971.18	1134.41	1205.78	1259.11	1395.72	1231.48	1238.92	0.322919	0.046269	0.99668	unchanged	0.824599	0.00633397	1.07974	up	1.15652	0.00158036	1.09878	up	1.25969	0.00391325	1.0746	up	0.50168	0.00635766	1.15481	up	0.833599	0.000447603	1.15439	up	0.936773	0.00140962	1.09027	up	0.331919	0.0104859	1.08155	up	0.435093
POS_t1804	1,4-Naphthalenedione, 5,8-dihydro-6,7-dimethyl-	3752.83	3835.69	3991.72	2573.51	2596.56	2625.4	2232.03	2366.38	2306.82	2562.76	2467.52	2723.85	2669.64	2431.47	2525.66	-0.570957	0.0021459	1.11613	down	-0.745904	0.000229295	1.09518	down	-0.578627	0.00024578	1.09184	down	-0.602519	0.000180561	1.07395	down	-0.174947	0.00917566	1.18662	down	-0.00767064	0.872221	0.10556	unchanged	-0.0315626	0.504401	0.410453	unchanged	0.167276	0.0437045	1.01408	up	0.143384
POS_t700	1,4-Naphthalenedione, 5,8-dimethyl-	10.0189	10.0189	10.0189	10.0189	199.284	361.196	385.168	340.931	100.952	375.129	374.656	392.024	631.272	529.363	631.88	4.24646	0.21785	0.745714	unchanged	4.78221	0.0949817	0.916923	unchanged	5.24749	0.00023752	1.10533	up	5.89815	0.00334661	1.07865	up	0.535751	0.560113	0.37367	unchanged	1.00102	0.20104	0.803086	unchanged	1.65169	0.0452331	0.985248	unchanged	0.465272	0.356623	0.601871	unchanged	1.11594
NEG_t37	1,5-Methano-9H-furo[3,4-f][1]benzopyran-9,10-dione, 1,3,3a,4,5,7,8,9b-octahydro-9b-hydroxy-1,4,4,5-tetramethyl-7-phenyl-, (1S,3aR,5R,7R,9bR)- (9CI)	35303.4	33759.2	33492.5	21026.4	21800.4	21287.8	17788	18664.7	18108	16857.5	16082.4	17510.1	15653.7	15192.2	15037.2	-0.677675	0.0005231	1.11826	down	-0.910466	0.000209689	1.09767	down	-1.02347	3.22986e-05	1.10227	down	-1.16036	0.000307167	1.08374	down	-0.232791	0.000794811	1.20496	down	-0.345797	0.00201547	1.15008	down	-0.482687	4.35981e-05	1.10786	down	-0.113006	0.0588158	0.96309	unchanged	-0.249896
POS_t549	1,5-Pentanediol,3-phenyl-3-propyl-	3062.04	3026.54	2950.84	2225.42	2195.74	2079.29	1727.39	1703	1669.07	1954.39	2019.77	2092.63	2011.55	2121.59	2251.88	-0.475691	0.000184872	1.11381	down	-0.825887	4.96247e-05	1.09923	down	-0.575296	5.73598e-05	1.09988	down	-0.501542	0.00177918	1.06989	down	-0.350197	0.00425154	1.20761	down	-0.0996053	0.073931	0.904594	unchanged	-0.0258509	0.669277	0.252724	unchanged	0.250591	0.00719429	1.13996	up	0.324346
POS_t969	1,6,9,12-Tetradecatetraen-5-one,9,13-dimethyl-	7499.68	6013.82	6193.31	3218.9	3173.24	3299.07	4419.92	4189.27	3652.95	4458.28	4275.6	5398.88	5632.89	6993.11	7632.5	-1.02394	0.018601	1.08129	down	-0.684482	0.019032	1.01526	down	-0.479651	0.0373477	0.936424	unchanged	0.039833	0.819643	0.131588	unchanged	0.339462	0.0602029	1.08594	unchanged	0.544293	0.0496226	1.0618	up	1.06378	0.026505	1.05522	up	0.204831	0.219024	0.708321	unchanged	0.724315
POS_t2073	1,6-bis(1-hydroxy-4-oxo-2,5-cyclohexadiene-1-acetyl)-2,3-bis(benzeneacetyl)-beta-glucopyranoside	2627.46	2699.12	2575.48	2735.86	2822.55	2868.76	3605.02	3564.06	3462.51	1017.66	961.316	1038.94	433.342	419.986	437.943	0.0928194	0.0300515	0.961165	unchanged	0.428058	9.74373e-05	1.09286	up	-1.38867	1.27122e-05	1.10433	down	-2.61344	0.00019824	1.0853	down	0.335238	0.000225893	1.21773	up	-1.48149	1.72367e-05	1.17295	down	-2.70626	0.000210075	1.1124	down	-1.81673	1.12651e-05	1.17963	down	-3.04149
NEG_t294	1,6-bis(1-hydroxy-4-oxo-2,5-cyclohexadiene-1-acetyl)-2-benzeneacetyl-beta-glucopyranoside	27236.5	27064.5	26755.3	43286.1	43838	42162.4	61579.3	63026.3	62800.1	53110	52603.4	47947.1	30454	31447.1	30377.2	0.673575	0.000417285	1.12102	up	1.20917	4.33636e-05	1.10057	up	0.92275	0.00434348	1.09571	up	0.187067	0.00349679	1.06501	up	0.535593	9.0424e-06	1.22961	up	0.249175	0.0300667	1.08189	up	-0.486508	7.6996e-05	1.10776	down	-0.286419	0.0153871	1.1298	down	-1.0221
NEG_t1418	1,7(2H,4bH)-Phenanthrenedione, 10-(acetyloxy)-4-(benzoyloxy)-2-ethenyl-3,4,4a,8,8a,9,10,10a-octahydro-6,10a-dihydroxy-2,4b,8,8-tetramethyl-, (2R,4R,4aS,4bR,8aR,10R,10aR)-	2354.12	2496.78	2215.71	4330.19	3686.47	3960.76	4367.12	4328.19	4522.2	4710.75	4963.26	5159.85	8187.41	8002.67	7897.89	0.761228	0.0055952	1.09013	up	0.903361	6.63467e-05	1.0957	up	1.0698	0.000231297	1.09818	up	1.76922	1.11283e-06	1.08496	up	0.142133	0.147431	0.894863	unchanged	0.308577	0.0174789	1.05979	up	1.008	0.000443352	1.10732	up	0.166443	0.036803	1.04297	up	0.865862
NEG_t1379	1,7-Dihydroxy-2,3-methylenedioxyxanthone	8500.81	9361.41	8770.99	11600.3	11187.1	10741.4	14298.2	14257.1	12721.4	13304.8	13599.1	14540.7	20511.9	22548.6	23292.2	0.332171	0.0029405	1.07321	up	0.6321	0.00391602	1.07136	up	0.637955	0.00075625	1.08783	up	1.31693	0.00202279	1.07664	up	0.299929	0.0226499	1.12598	up	0.305784	0.00634458	1.11212	up	0.984758	0.0032491	1.09928	up	0.00585523	0.934824	0.0514629	unchanged	0.684829
POS_t270	1,8-Dibenzoyl,9,14-di-Ac-(1alpha,4beta,6beta,8beta,9alpha)-1,4,6,8,9,14-Hexahydroxydihydro-beta-agarofuran	84471.3	82540	83102.1	87537.2	86018.7	85696	115742	113164	115161	113158	113228	111639	92755.4	94725.4	95180.3	0.0517721	0.0195249	0.992607	unchanged	0.460103	1.20819e-05	1.09886	up	0.434546	3.20621e-06	1.10431	up	0.176491	0.00045259	1.06995	up	0.408331	1.81356e-05	1.22966	up	0.382774	4.74679e-06	1.17242	up	0.124719	0.00150969	1.08229	up	-0.025557	0.108414	0.864008	unchanged	-0.283612
POS_t145	1,8-dihydroxy-6-methoxy-3-methylanthraquinone 8-O-rhamnosyl-(1->2)-glucoside	2005.94	1969.12	2220.19	863.642	895.631	947.246	1326.48	1288.1	1282.04	1573.28	1543.91	1607.78	3287.49	3206.39	3126.21	-1.19473	0.00233486	1.11229	down	-0.66894	0.00864726	1.07798	down	-0.390859	0.0199977	1.0507	down	0.634887	0.000722942	1.07233	up	0.525786	0.000560535	1.22042	up	0.803866	4.38558e-05	1.16964	up	1.82961	2.47485e-05	1.11186	up	0.278081	0.000422693	1.16427	up	1.30383
NEG_t673	1,8-Heptadecadiene-4,6-diyne-3,10-diol	11711.1	11933.9	12178.8	10649.7	10075.9	9892.95	7354.02	7162.07	6170.01	7326.47	7415.32	7387.52	2862.39	2770.09	3113.26	-0.226513	0.00563205	1.07433	down	-0.792254	0.00223822	1.08796	down	-0.694957	0.000592225	1.10385	down	-2.03426	1.6337e-06	1.08512	down	-0.565741	0.00311795	1.19258	down	-0.468444	0.00590005	1.15932	down	-1.80775	0.000154064	1.11041	down	0.097297	0.319911	0.64591	unchanged	-1.24201
NEG_t328	1.1-Dimethyl-3-(butylon-(31))-cyclohexantrion-(2.4.6)	8181.53	7729.56	7951.29	12027.4	11338.4	12037.1	14155.8	14151	14480.3	9259.29	9379.16	9365.15	6716.9	6627.27	6650.73	0.569127	0.000542154	1.11275	up	0.842436	4.30539e-06	1.09936	up	0.230874	0.00553655	1.08505	up	-0.255105	0.0080101	1.06341	down	0.27331	0.00294926	1.20673	up	-0.338253	0.00742979	1.15378	down	-0.824232	0.00179746	1.10846	down	-0.611562	0.000129696	1.17918	down	-1.09754
POS_t1467	1-[(5-Amino-5-carboxypentyl)amino]-1-deoxyfructose	5023.61	5195.19	5031.25	5723.57	5542.07	5689.79	5721.06	5677.4	5634.67	6949.38	7041.75	7257.69	8175.9	7592.17	7749.74	0.152933	0.00197472	1.08228	up	0.15953	0.00324598	1.07829	up	0.478568	0.00017886	1.09956	up	0.624939	0.00193663	1.07643	up	0.00659705	0.70215	0.255778	unchanged	0.325636	0.000540971	1.16153	up	0.472007	0.0033743	1.09775	up	0.319039	0.00248826	1.1699	up	0.46541
POS_t624	1-[2-[(2S,3R,4S,5S,6R)-3,4,5-Trihydroxy-6-[[(2S,3R,4S,5R)-3,4,5-trihydroxyoxan-2-yl]oxymethyl]oxan-2-yl]oxyphenyl]ethanone	4236.06	3847.71	3677.23	3890.16	4059.18	3987.68	5434.23	5414.43	5209.91	4177.75	4075.95	4387.7	4643.15	4431.21	4641.02	0.0214331	0.761756	0.188443	unchanged	0.449333	0.00581616	1.06768	up	0.104146	0.214925	0.677991	unchanged	0.221785	0.0428624	0.95082	unchanged	0.4279	0.000208966	1.22284	up	0.0827128	0.107683	0.878997	unchanged	0.200352	0.00344054	1.06923	up	-0.345187	0.00080757	1.15657	down	-0.227548
NEG_t610	1-{[(2S,8S,11S,14S,19S)-19-amino-11-(2-amino-2-oxoethyl)-8-(3-amino-3-oxopropyl)-5-[(2S)-butan-2-yl]-2-(4-hydroxybenzyl)-3,6,9,12,20-pentaoxo-1,4,7,10,13-pentaazacycloicosan-14-yl]carbonyl}-L-prolyl-L-leucylglycinamide	36703	36797.3	39344.3	20560.9	19985.1	21805.6	16741.1	16624.8	16748.8	15914.1	16373.8	17612.1	38709.3	37917.2	37737.1	-0.855838	0.000253829	1.11516	down	-1.17103	0.00167435	1.0972	down	-1.17722	0.000147141	1.10083	down	0.0192898	0.626178	0.289528	unchanged	-0.315194	0.0164791	1.19164	down	-0.321386	0.00498231	1.10638	down	0.875128	7.17506e-05	1.11023	up	-0.00619179	0.900892	0.0827917	unchanged	1.19032
POS_t489	1-{[7-(2-amino-2-oxoethyl)-10-(3-amino-3-oxopropyl)-13-benzyl-19-hydroxy-16-(4-hydroxybenzyl)-6,9,12,15,18-pentaoxo-1,2-dithia-5,8,11,14,17-pentaazacycloicosan-4-yl]carbonyl}prolyllysylglycinamide	4760.52	4992.79	4661.55	3771.55	3533.78	3676.16	8806.74	8829.71	9099.4	23849.1	23277.8	24115.8	242994	239884	245446	-0.392484	0.00112221	1.09938	down	0.891218	7.26728e-06	1.09855	up	2.30518	2.2527e-05	1.10542	up	5.65895	4.30352e-05	1.08579	up	1.2837	3.57322e-06	1.23131	up	2.69767	5.23858e-05	1.17405	up	6.05144	4.39518e-05	1.11291	up	1.41397	4.92649e-05	1.17973	up	4.76773
NEG_t585	10-(2, 3-Epoxy-2-methylbutanoyl), 9-angeloyl-Cinaglabrone	1958.78	1958.31	1809.01	1296.15	1155.35	1267.98	990.065	963.385	1027	1084.15	1251.18	1416.24	875.756	682.448	874.082	-0.622454	0.000588327	1.10215	down	-0.942023	0.00107383	1.09362	down	-0.61006	0.00881995	1.05065	down	-1.23524	0.000248353	1.07419	down	-0.31957	0.01715	1.15222	down	0.0123936	0.92582	0.0597561	unchanged	-0.612785	0.00757876	1.0472	down	0.331963	0.110627	0.94006	unchanged	-0.293215
NEG_t675	10,18-dihydroxy-2,7-dolabelladiene	49367.5	48045.2	49150.6	15916.9	16632.7	16176.2	19913.3	19094.5	18265.3	16228.1	16251.7	15870.9	28278.3	28189	30707.1	-1.58876	6.65442e-06	1.12285	down	-1.35559	1.50668e-06	1.09998	down	-1.59992	4.62882e-05	1.10547	down	-0.749546	0.000256979	1.08122	down	0.233171	0.0149919	1.15796	up	-0.0111513	0.639621	0.292877	unchanged	0.839219	0.00260576	1.10332	up	-0.244322	0.0192867	1.1209	down	0.606048
POS_t502	10,27-Dioxabicyclo[21.3.1]heptacosa-7,13,15,17,19-pentaene-24-carboxylicacid, 21-[(3-amino-3,6-dideoxy-b-D-mannopyranosyl)oxy]-1,3,5,25-tetrahydroxy-11,12-dimethyl-9-oxo-, (1R,3S,5S,7E,11R,12S,13E,15E,17E,19E,21R,23S,24R,25S)-(9CI)	6611.94	6452.86	6593.28	2608.26	2743.11	2532.24	2752.22	2824.87	2949.06	2875.62	2906.75	2716.31	4325.25	4363.93	4374.22	-1.31819	1.57459e-06	1.12238	down	-1.20516	1.30581e-06	1.10003	down	-1.20981	1.48522e-06	1.10489	down	-0.589592	0.000196397	1.08466	down	0.113039	0.0642076	0.968423	unchanged	0.108382	0.0742491	0.902617	unchanged	0.728602	0.000732149	1.11001	up	-0.00465668	0.916804	0.0654398	unchanged	0.615563
NEG_t1350	10,5-(Epoxypentadeca[1,11,13]trienimino)-3H-furo[2',3':7,8]naphtho[2,1-b][1,4]thiazine-3,11,27(10H)-trione,17-(acetyloxy)-6,7,19,21-tetrahydroxy-15-methoxy-8,10,16,18,20,22,26-heptamethyl-,(10S,13E,15S,16R,17S,18R,19R,20R,21S,22S,23E,25Z)-	28920.6	28107.9	27243.7	58258.3	55795.5	54175.6	89777.6	87361.9	87599.6	82739.1	90899.3	92219.5	165733	176817	167279	0.997301	0.000459395	1.11861	up	1.65144	2.27342e-06	1.10046	up	1.65753	0.00191284	1.10044	up	2.59688	0.000479709	1.08457	up	0.654141	7.34014e-05	1.22779	up	0.660225	0.00350181	1.15245	up	1.59958	0.000294021	1.11071	up	0.00608482	0.913024	0.0717456	unchanged	0.945441
NEG_t348	10¡¯-Desmethoxystreptonigrin	2803.13	2831.96	2227.66	1684.02	1253.68	1042.82	1754.11	1788.34	1507.54	10.0189	416.975	436.406	290.263	214.453	10.0189	-0.982078	0.0090333	1.03517	down	-0.638752	0.0263292	1.00012	down	-3.18693	0.00105356	1.08299	down	-3.93313	0.00229289	1.0697	down	0.343326	0.190821	0.80112	unchanged	-2.20486	0.0137492	1.0706	down	-2.95105	0.0140562	1.04812	down	-2.54818	0.00213753	1.14892	down	-3.29438
NEG_t133	100-1	488975	478394	463777	1.04263e+06	1.01884e+06	1.03526e+06	1.12779e+06	1.07346e+06	1.13608e+06	491391	489792	474049	278742	286865	267526	1.11358	6.77276e-07	1.12255	up	1.22152	0.000253181	1.09857	up	0.0240798	0.433784	0.443736	unchanged	-0.78055	4.46869e-05	1.08128	down	0.107944	0.0424787	1.09336	up	-1.0895	8.10432e-07	1.17381	down	-1.89413	2.28138e-07	1.11269	down	-1.19744	0.000446717	1.17797	down	-2.00207
NEG_t904	1020102-70-8	22118.6	22232.6	23097.4	9325.72	11340.4	10697.3	9239.99	8848.74	8902.54	12351.3	11280.2	12415.3	14198.4	12218.4	12576.5	-1.1047	0.000370233	1.1164	down	-1.32129	9.88248e-05	1.09962	down	-0.903911	3.32809e-05	1.10121	down	-0.790562	0.000858413	1.07479	down	-0.216591	0.128381	0.947152	unchanged	0.200791	0.102576	0.874995	unchanged	0.31414	0.040414	0.925044	unchanged	0.417382	0.00888958	1.14331	up	0.530731
POS_t583	103528-74-1	7456.13	7941.08	7609.36	14602.2	14637	14876.6	11125.3	11399.1	11730.1	17490	18014.5	17213.2	22899	23404.9	22546.2	0.939249	1.33046e-05	1.12203	up	0.574246	0.000100534	1.09304	up	1.19624	2.10731e-05	1.10414	up	1.58141	8.21676e-06	1.08512	up	-0.365002	0.000531497	1.22397	down	0.256992	0.00302954	1.15695	up	0.642165	0.000282499	1.11074	up	0.621994	5.56645e-05	1.17517	up	1.00717
POS_t124	10-Ac-1,8-Pentadecadiene-4,6-diyne-3,10-diol	513582	516974	516663	572828	573500	573672	581559	597355	618177	510710	534736	548572	544627	547284	530470	0.152731	0.000178911	1.12246	up	0.215986	0.0150656	1.06657	up	0.0429901	0.293394	0.635271	unchanged	0.068435	0.0360758	0.999229	unchanged	0.0632551	0.13623	0.95035	unchanged	-0.109741	0.0628277	1.03898	unchanged	-0.0842958	0.0245364	1.0597	down	-0.172996	0.0115783	1.07536	down	-0.147551
NEG_t961	10aH-Dibenzo[b,d]pyran-1,10a-dicarboxaldehyde,6,6a,7,8,9,10-hexahydro-4-hydroxy-7,7-dimethyl-3-(1-methylethyl)-6-oxo-,(6aR,10aR)-	4235.01	4055.55	4232.61	1686.58	1744.39	1614.07	10.0189	10.0189	10.0189	10.0189	10.0189	10.0189	10.0189	10.0189	10.0189	-1.31166	1.80054e-05	1.12151	down	-8.70269	0.000203569	1.10051	down	-8.70269	0.000203569	1.1054	down	-8.70269	0.000203569	1.08544	down	-7.39103	0.000508238	1.23128	down	-7.39103	0.000508238	1.17325	down	-7.39103	0.000508238	1.11188	down	0	1	0	unchanged	0
POS_t546	10alpha-hydroxy-4H-tomentosin	75256.1	74396.2	74161.8	41367.3	40700	40596.8	33570.2	33077.7	33447.2	37661.5	37762	38959.4	38066.9	37736.4	37831	-0.867588	4.28327e-07	1.12296	down	-1.16093	3.79414e-06	1.10079	down	-0.968429	4.95388e-07	1.10537	down	-0.977902	2.26494e-05	1.08569	down	-0.29334	5.57788e-05	1.22907	down	-0.100841	0.00877909	1.10884	down	-0.110314	0.00245735	1.09668	down	0.1925	0.00372837	1.16064	up	0.183027
POS_t1469	10betaH-6beta-acetoxy-7alpha,11alpha-epoxyeremophilan-8-one	35421	35576.2	35163.3	37203.9	36421.2	37032.8	41710.5	41376.7	42737.7	42710.1	42231.3	41975.9	44219	44444.5	44209.8	0.059858	0.0114583	1.05845	up	0.24517	0.00209692	1.09173	up	0.257641	7.07326e-05	1.10305	up	0.323804	2.58102e-06	1.08533	up	0.185312	0.00129322	1.21142	up	0.197783	7.67664e-05	1.1663	up	0.263945	0.000375615	1.11049	up	0.0124714	0.488217	0.432525	unchanged	0.0786339
POS_t1483	10beta-Hydroxy-2beta-(2-methylacryloyloxy)furanoeremophilen	3586.34	3445.41	3380.21	1588.74	1442.92	1516.16	1198.46	1274.6	1186.37	1682.16	1753.74	1718.13	2029.64	2281.01	2163.01	-1.19499	3.26513e-05	1.12009	down	-1.50856	9.96613e-05	1.09903	down	-1.01447	0.000412558	1.10288	down	-0.685588	0.000189507	1.07476	down	-0.313561	0.00653892	1.16694	down	0.180525	0.0244498	1.06528	up	0.509407	0.00365492	1.0768	up	0.494086	0.000215701	1.16929	up	0.822967
POS_t512	10-Deacetyl cephalomannine	11153.1	10652.5	10786.5	23615.9	23823.7	23402.5	32795.1	29979.9	32091.4	35008.9	33150.5	34836.8	31726.8	30890.7	29661.2	1.12008	5.16691e-07	1.12279	up	1.54137	0.0012473	1.0972	up	1.66	0.000320355	1.10436	up	1.50148	0.000483996	1.0838	up	0.42129	0.0098184	1.20537	up	0.539911	0.00219298	1.16701	up	0.381392	0.00541018	1.09703	up	0.118621	0.0655594	0.938894	unchanged	-0.0398986
POS_t159	10-decarboxyl iridoid glucoside-unedoside	18559.6	19164.4	18060.9	17931.8	18415.8	17387.6	17726.2	17984.2	17273.3	10358.1	10610	10607.5	7746.55	8213.41	7895.75	-0.0540102	0.19242	0.692977	unchanged	-0.0743291	0.0806275	0.853209	unchanged	-0.821066	0.000840673	1.10218	down	-1.22554	0.000155994	1.08358	down	-0.020319	0.531696	0.402461	unchanged	-0.767055	0.000798236	1.17037	down	-1.17153	0.000122493	1.11062	down	-0.746736	0.000177265	1.17818	down	-1.15121
POS_t507	10-dehydrogeniposide	47093.5	46070.6	46208	121895	121570	121395	150902	146382	156334	109721	107667	108584	140362	140926	137804	1.3884	5.5263e-07	1.12325	up	1.70254	0.000659482	1.09928	up	1.22581	2.15851e-06	1.10559	up	1.58833	2.21276e-05	1.08563	up	0.314137	0.00918335	1.20977	up	-0.162592	0.00125016	1.16925	down	0.199924	0.00233111	1.10663	up	-0.476728	0.00336606	1.16935	down	-0.114213
POS_t488	10-Deoxygeniposidic acid	7349.84	7720.92	7506.16	9491.03	9364.34	9308.05	10163	9976.57	10460.5	9260.01	8995.57	8982.9	8300.42	8473.92	8225.16	0.318974	0.000642537	1.11401	up	0.438684	0.000173523	1.0914	up	0.270798	0.000444434	1.08819	up	0.147051	0.00513367	1.03336	up	0.11971	0.0183677	1.15521	up	-0.0481765	0.0549313	0.969882	unchanged	-0.171924	0.000512114	1.09667	down	-0.167886	0.00450903	1.13101	down	-0.291633
NEG_t1031	10-deoxymethymycin	8966.17	9144.15	9348.07	18058.9	17760	17806.2	18300.9	17638.4	17575.7	14575.7	14708.7	14629.9	25893.9	25564.7	26900.4	0.96566	6.29932e-07	1.12268	up	0.962696	8.20574e-05	1.09904	up	0.677445	0.000100464	1.10484	up	1.51285	0.000244325	1.08458	up	-0.00296463	0.893799	0.090179	unchanged	-0.288215	0.000155252	1.17218	down	0.547192	0.00152162	1.10748	up	-0.285251	0.00431816	1.16793	down	0.550157
NEG_t972	10H-Dibenzo[a,d]cyclohepten-10-one,1,2,11,11a-tetrahydro-7-hydroxy-1,1,8-trimethyl-, (11aS)-	3.5578e+06	3.59605e+06	3.83103e+06	3.84431e+06	3.86071e+06	3.8487e+06	3.48525e+06	3.41285e+06	3.37585e+06	3.80663e+06	3.68311e+06	3.83713e+06	2.52585e+06	2.57768e+06	2.55279e+06	0.0728364	0.156188	0.833914	unchanged	-0.0965301	0.0949883	0.872214	unchanged	0.044229	0.324169	0.557957	unchanged	-0.520797	0.0048027	1.07286	down	-0.169366	0.00481421	1.21844	down	-0.0286074	0.248704	0.732902	unchanged	-0.593634	3.06447e-05	1.11268	down	0.140759	0.00526954	1.12272	up	-0.424267
NEG_t1558	10-hydroxyganoside	3612.34	3403.75	3875.92	5232.3	5848.7	5334.25	6508.94	6656.54	6388.7	4495.92	4317.82	4617.03	5679.45	5656.83	5293.6	0.591767	0.00212061	1.08851	up	0.844208	0.000252464	1.09451	up	0.302273	0.00996581	1.03285	up	0.610508	0.000516068	1.0661	up	0.25244	0.0198964	1.14697	up	-0.289495	0.0207722	1.08226	down	0.0187408	0.771792	0.172467	unchanged	-0.541935	6.81724e-05	1.17289	down	-0.233699
POS_t354	10-Hydroxypheophorbide A	683544	716281	715741	962270	921461	913824	1.04598e+06	1.05267e+06	1.02322e+06	1.38882e+06	1.4522e+06	1.42434e+06	1.73175e+06	1.72921e+06	1.75888e+06	0.403123	0.000434908	1.10865	up	0.561369	2.44181e-05	1.09714	up	1.01162	3.08529e-05	1.1039	up	1.30296	2.77871e-07	1.08547	up	0.158247	0.00670191	1.17272	up	0.608502	4.36204e-05	1.16895	up	0.899839	7.98566e-06	1.11193	up	0.450255	0.00041429	1.17376	up	0.741592
POS_t1363	10-Nor-2-thujen-4-one	659124	674587	673875	743878	713783	701987	657112	661725	653363	755221	754498	790470	860894	858193	854392	0.105334	0.0407701	0.992172	unchanged	-0.0256557	0.129294	0.799027	unchanged	0.19629	0.00686243	1.0691	up	0.358258	0.000172201	1.08413	up	-0.13099	0.0336	1.1418	down	0.0909563	0.0530874	0.946208	unchanged	0.252924	0.00704449	1.09484	up	0.221946	0.00934168	1.1525	up	0.383914
POS_t1918	10-O-(E)-caffeoylcanangafruticoside A	45109.8	44875.7	43802.1	43005.2	44960.3	44953.8	46433.2	46106.9	47501	19673.3	19403.6	19912	11176.9	11135.4	10696.9	-0.00939284	0.728061	0.208702	unchanged	0.0659072	0.0232747	0.961011	unchanged	-1.18143	5.16861e-05	1.10519	down	-2.019	2.09019e-05	1.08553	down	0.0753	0.0460827	1.03206	up	-1.17204	0.000403855	1.17271	down	-2.00961	0.00019689	1.11211	down	-1.24734	5.38292e-05	1.17983	down	-2.08491
NEG_t436	10-O-Acetylgeniposidic acid	16997.4	16295	17132.1	5153.56	5593.18	4868.97	2039.27	2691.31	2529.05	1061.67	872.169	587.988	1158.47	752.156	1418.76	-1.69113	6.14077e-06	1.12144	down	-2.79616	3.3361e-06	1.09984	down	-4.32158	1.20111e-05	1.1051	down	-3.9208	2.50723e-06	1.08496	down	-1.10503	0.000653461	1.20706	down	-2.63046	0.000178638	1.16672	down	-2.22967	0.000144937	1.10229	down	-1.52543	0.00398525	1.12968	down	-1.12464
POS_t1899	10-O-Vanilloylaucubin	94942.8	97438.6	95559.8	100949	105853	100173	127279	123939	124231	171601	163397	177757	200436	192143	196305	0.0923474	0.0539802	0.959614	unchanged	0.382842	5.55138e-05	1.09658	up	0.832494	0.00237594	1.09889	up	1.03221	0.000195986	1.08453	up	0.290495	0.00106605	1.21268	up	0.740146	0.00107047	1.16435	up	0.939861	1.26377e-05	1.11077	up	0.449651	0.00557867	1.16023	up	0.649366
NEG_t1035	11,12-DiHETrE	5633.45	5611.47	6033.43	5627.59	5766.02	5732.53	6079.75	5967.86	5429.83	6402.84	6386.63	6241.42	9379.83	9395.4	9501.29	-0.0127652	0.752473	0.195738	unchanged	0.0165294	0.799969	0.149039	unchanged	0.139378	0.0379039	0.988567	unchanged	0.71064	0.000686035	1.08263	up	0.0292946	0.621252	0.338915	unchanged	0.152143	0.00080105	1.14977	up	0.723405	3.52806e-07	1.1125	up	0.122849	0.115176	0.921776	unchanged	0.69411
POS_t323	11,13-Eicosadienoicacid, 15-hydroxy-, (11Z,13E)-	15072.4	15629.6	15942.2	13454.2	13413.3	13528.3	12365.9	12949.5	12550.2	12269	12693.2	12028.9	13201.6	13069.6	12952.9	-0.207492	0.0134039	1.09069	down	-0.300811	0.00123925	1.07745	down	-0.334521	0.000766934	1.08462	down	-0.249959	0.00686239	1.0619	down	-0.093319	0.0351311	1.13788	down	-0.127029	0.0252126	1.1094	down	-0.0424664	0.0182523	1.03119	down	-0.0337098	0.325156	0.578037	unchanged	0.0508525
POS_t977	11.14.17-eicosatrienoic acid	18993	18332.4	18843.8	12479.7	11910.5	11838.3	14299.7	15722.5	13749.3	16480.5	16848.8	17299.6	21060.2	21214.8	22624.5	-0.632658	2.003e-05	1.11919	down	-0.359789	0.0125423	1.05436	down	-0.149818	0.00435116	1.0483	down	0.208429	0.0171354	1.01885	up	0.272869	0.0389342	1.1048	up	0.48284	0.000121343	1.16464	up	0.841087	0.000790188	1.10603	up	0.209971	0.0451842	1.03224	up	0.568218
POS_t82	11-acetoxy-cis-guai-10(14)-en-4alpha-ol	112302	110681	105440	63871.5	63156.6	64748.5	68664.8	68085.7	68819.4	80816.7	88447.8	80234.5	78037.6	74418.6	58720.8	-0.77613	0.00135046	1.11846	down	-0.675928	0.00231293	1.09531	down	-0.396523	0.00180514	1.07146	down	-0.637104	0.0143037	1.0338	down	0.100201	0.00335776	1.20309	up	0.379606	0.0161235	1.13119	up	0.139025	0.389255	0.531715	unchanged	0.279405	0.030381	1.10974	up	0.038824
POS_t216	11-benzyl-4-(butan-2-yl)-14-(hydroxymethyl)-17-methyl-19-oxa-6-thia-3,10,13,16,21,22-hexaazatricyclo[16.2.1.1~5,8~]docosa-1(20),5(22),7,18(21)-tetraene-2,9,12,15-tetrone	23553.5	23408	22673.6	13831.5	13079.9	13677.4	13144	13530.5	13796.1	11944.2	11939.5	11928	13637.5	14074.7	14159.9	-0.778734	1.39778e-05	1.12028	down	-0.782939	2.21098e-05	1.09841	down	-0.959384	0.00058071	1.10456	down	-0.733828	4.71071e-05	1.08336	down	-0.00420454	0.901251	0.0816243	unchanged	-0.18065	0.0200596	1.12858	down	0.0449068	0.209815	0.674732	unchanged	-0.176445	0.0144939	1.14683	down	0.0491113
POS_t1018	11beta-11-Hydroxy-20-nor-8,15-isopimaradien-7-one	480.456	582.665	640.191	1086.14	691.015	1320.67	1489.92	1214.68	1028.4	904.365	1041.27	981.85	314.063	585.251	610.911	0.862914	0.11944	0.870471	unchanged	1.13199	0.0266853	1.01522	up	0.78132	0.00289393	1.05911	up	-0.173579	0.587183	0.315968	unchanged	0.26908	0.409126	0.520247	unchanged	-0.0815941	0.788929	0.175306	unchanged	-1.03649	0.0833732	0.876909	unchanged	-0.350674	0.175559	0.817767	unchanged	-1.30557
POS_t500	11beta-hydroxy-11,13-dihydrolactucin	6180.63	6412.03	6297.13	3965.37	4178.02	4013	4023.54	3957.05	3935.65	2531.58	2397.79	2618.55	1929.42	1874.4	1872.32	-0.635892	1.75349e-05	1.11948	down	-0.664678	0.000178541	1.09886	down	-1.32346	2.19171e-06	1.10452	down	-1.73463	8.46802e-05	1.08535	down	-0.0287858	0.343322	0.61399	unchanged	-0.687566	7.20584e-05	1.16629	down	-1.09873	0.000381447	1.11087	down	-0.65878	0.000496727	1.17515	down	-1.06995
POS_t1349	11-Cycloheptylundecanoic acid	4134.6	4191.63	4033.15	17273.3	17756.1	16721	22279.7	20285.3	21036.4	26019.6	25144.9	26601.6	24795.5	24784.8	24531.7	2.06596	0.000393995	1.12211	up	2.36345	0.00108681	1.0984	up	2.65354	0.000325942	1.10501	up	2.5841	1.76258e-07	1.08584	up	0.297488	0.00919827	1.17007	up	0.587571	0.00015276	1.16613	up	0.518136	0.000767874	1.10915	up	0.290084	0.00380041	1.12925	up	0.220649
NEG_t305	11-Dehydroxygrevilloside B	527608	554115	538779	787432	780973	753077	654190	693065	674967	633435	631642	619240	376209	385408	372322	0.518605	0.000107223	1.11635	up	0.3195	0.00108	1.07891	up	0.217601	0.00163549	1.08391	up	-0.515098	0.000355747	1.07982	down	-0.199105	0.00297051	1.17769	down	-0.301004	0.00174818	1.16024	down	-1.0337	0.00017825	1.11123	down	-0.101899	0.0404152	1.0449	down	-0.834598
NEG_t296	11'-deoxyproanthocyanidin B2	133610	136878	133786	142308	144131	137726	140087	140820	137189	76238.9	75396.8	75517.6	54561.9	56237	54237.5	0.0692911	0.0528261	0.938398	unchanged	0.0485018	0.0399496	0.916295	unchanged	-0.831665	0.00015299	1.10509	down	-1.29255	3.93245e-06	1.08537	down	-0.0207893	0.422338	0.513962	unchanged	-0.900956	0.000688719	1.17244	down	-1.36184	0.000150179	1.11182	down	-0.880167	0.000151592	1.17973	down	-1.34105
NEG_t1543	11-epi-chaetomugilin I	63303.6	61196.8	60056.8	48893	51841.3	48988.7	50206	52114	50648.1	44824.1	44709.7	46197.6	47448.4	47984.9	46260.1	-0.301772	0.00102382	1.09383	down	-0.270837	0.00168169	1.07719	down	-0.443313	0.000665816	1.09649	down	-0.381295	0.000839499	1.07371	down	0.0309345	0.402403	0.533708	unchanged	-0.141542	0.0240661	1.06589	down	-0.0795237	0.0909453	0.861964	unchanged	-0.172476	0.0017781	1.14233	down	-0.110458
NEG_t1517	11H-Dibenzo[b,e][1,4]dioxepin-7-carboxylicacid, 8-hydroxy-3-methoxy-11-oxo-1-(2-oxopentyl)-6-pentyl-	58541	58514.3	57284.6	37054.6	38830.9	36898.8	29667.1	29082.3	29861.2	23400.2	24486	23620	23521	24169.5	23744.2	-0.628337	3.30343e-05	1.12035	down	-0.976352	6.162e-06	1.10035	down	-1.28576	6.09421e-07	1.10532	down	-1.28721	1.00427e-05	1.0855	down	-0.348016	0.00247821	1.21621	down	-0.657427	0.000258486	1.16836	down	-0.658871	0.000916009	1.10812	down	-0.309411	0.000284073	1.16868	down	-0.310855
POS_t831	11-Heptadecenoic acid, methyl ester, (Z)-	517.03	591.511	632.573	5276.16	4761.15	4702.64	5401.14	5290.13	6036.84	7496.67	7478.28	7946.51	3898.45	4294.55	4063.89	3.08165	0.00129675	1.11921	up	3.26419	0.00180271	1.09611	up	3.71862	0.000268269	1.10476	up	2.81551	0.000464235	1.08336	up	0.182544	0.0921947	0.919705	unchanged	0.636967	0.00038853	1.15693	up	-0.266138	0.0252022	0.987321	unchanged	0.454424	0.00306722	1.13978	up	-0.448682
NEG_t601	11-Hydroxy-5-nor-4,5-seco-4,6-amorphanedione	23107.8	23179.4	25079.2	7418.34	7469.59	6913.01	2587	2697.46	1834	4571.97	4516.79	4384.74	1885.93	2045.16	2316.33	-1.71085	0.000769567	1.11963	down	-3.32561	0.000171272	1.09861	down	-2.40512	0.00103772	1.10337	down	-3.51391	0.000598171	1.0839	down	-1.61475	0.000285072	1.22183	down	-0.694267	0.00205748	1.16405	down	-1.80306	4.29281e-05	1.10912	down	0.920487	0.0132183	1.14203	up	-0.188303
NEG_t634	11-Hydroxyandrosterone	7780.2	8086.78	8597.86	4408.83	4331.95	4615.27	4849.26	4003.22	3921.39	7440.5	8220.73	9606.07	14236.3	15180.3	18201.4	-0.873215	0.00175182	1.11295	down	-0.937514	0.000643428	1.08053	down	0.0465623	0.723237	0.214467	unchanged	0.960798	0.0198649	1.0354	up	-0.0642983	0.585522	0.369736	unchanged	0.919778	0.0228745	1.118	up	1.83401	0.0104951	1.08926	up	0.984076	0.0110677	1.11906	up	1.89831
NEG_t767	11-methoxy-4,4,7a,10,10,13a,15b-heptamethyl-2,3,4,4a,5,7,7a,8,9,9a,10,11,12,13,13a,13b,14,15,15a,15b-icosahydro-1h-cyclohepta[1,2-a:5,4-a']dinaphthalen-3-yl Acetate	47738.1	47676.1	46912.4	24006.8	22363	21819.9	24117.1	23197.1	22989.9	51128.6	47499.3	48935	10476.3	10448.9	10006.4	-1.06158	0.000138112	1.12146	down	-1.01753	1.37774e-06	1.10023	down	0.0521243	0.235993	0.691914	unchanged	-2.20205	5.97994e-07	1.08574	down	0.0440517	0.412248	0.528009	unchanged	1.1137	0.000108273	1.16927	up	-1.14047	0.00182369	1.1065	down	1.06965	0.000658748	1.17611	up	-1.18453
POS_t126	11-O-beta-D-Glucopyranoside-Abscisic alcohol	43729	41864.6	41432.1	29115.7	27999.2	27973.8	26780.1	26946.9	28287	29960.9	30000.6	29306.2	35087.6	37367.9	34412.7	-0.578082	0.000364943	1.11603	down	-0.63118	0.000148106	1.09395	down	-0.508911	0.0014559	1.09828	down	-0.249288	0.00486553	1.02844	down	-0.0530983	0.170756	0.794865	unchanged	0.0691711	0.0446489	0.993683	unchanged	0.328793	0.00714256	1.07527	up	0.122269	0.0217819	1.08208	up	0.381892
POS_t1668	11-O-methylpseurotin A	46976.4	45267	44205	33736.5	34023.7	34206.1	49843	49058.5	49005.1	40077.2	38173.1	38799.9	46310.4	46365.7	47858.1	-0.420262	0.00401438	1.11206	down	0.116331	0.0314926	1.00552	up	-0.221228	0.00410172	1.05803	down	0.0425663	0.238939	0.631181	unchanged	0.536593	1.95056e-05	1.23157	up	0.199033	0.00904271	1.1447	up	0.462828	0.000806497	1.10931	up	-0.33756	0.000599361	1.17193	down	-0.0737648
NEG_t1541	11-trans-Leukotriene C4	10125.3	9639.15	9733.62	5436.56	5979.6	5597.46	3290.52	3541.03	3491.38	5359.93	5544.41	5261.76	3962.44	4149.87	4041.02	-0.793929	4.75498e-05	1.11711	down	-1.51477	4.05944e-05	1.09945	down	-0.867647	9.08031e-05	1.10261	down	-1.27927	0.000166858	1.08426	down	-0.720837	0.0013865	1.21706	down	-0.0737179	0.217003	0.722259	unchanged	-0.485338	0.00538384	1.08929	down	0.647119	6.90137e-05	1.17263	up	0.235499
NEG_t895	12(R)-(3,6-di-O-diacetyl-beta-D-glucopyranosyloxy)octadecanoic acid 1,2'-cyclic ester	14606.5	14223.9	15683.4	8660.22	8439.77	8493.9	5443.09	5621.97	5094.53	8448.71	8483.02	8483.78	4979.52	4628.76	4692.31	-0.798454	0.00405456	1.11242	down	-1.46186	0.000770928	1.0957	down	-0.808544	0.00465388	1.09557	down	-1.63818	0.00110545	1.08157	down	-0.663409	0.000609275	1.2255	down	-0.0100905	0.465685	0.474516	unchanged	-0.839724	3.79004e-05	1.1105	down	0.653319	0.00239574	1.17452	up	-0.176315
POS_t1173	12(R)-(beta-D-glucopyranosyloxy)octadecanoic acid 1,2'-cyclic ester	4774.76	4056.74	4033.89	3109.54	2769.61	2644.2	2477.74	2955.17	2750.02	3405.23	3357.43	3373.61	3192.15	2820.15	2921.06	-0.594004	0.0121616	1.04753	down	-0.652806	0.0098004	1.03637	down	-0.343968	0.0641728	0.974758	unchanged	-0.526222	0.0190722	1.00541	down	-0.0588025	0.593795	0.34274	unchanged	0.250036	0.0594339	1.04201	unchanged	0.067782	0.487212	0.399005	unchanged	0.308838	0.0410238	1.08563	up	0.126584
NEG_q1	12,13-Dihome	100668	82136	91025.7	122602	138110	153949	103767	105319	97031.2	138229	135021	134255	128802	145340	125912	0.598653	0.0176725	1.0252	up	0.160805	0.171402	0.740208	unchanged	0.57354	0.0110317	1.07378	up	0.546914	0.00674875	1.01372	up	-0.437848	0.0483907	1.09359	down	-0.0251128	0.8176	0.151916	unchanged	-0.0517393	0.681004	0.242853	unchanged	0.412735	0.00153903	1.16434	up	0.386109
POS_t600	12,13-epoxy-22S,25S,5alpha-veratranine-3beta,17,23alpha-triol-6-one N,O(3)-diacetate	745.759	693.324	689.222	889.396	700.672	626.073	610.266	688.12	609.412	4035.86	3602.06	4119.04	13980.3	14625.3	14356.9	0.058345	0.747728	0.201091	unchanged	-0.157797	0.0898809	0.832369	unchanged	2.46574	0.002231	1.10032	up	4.3353	0.000166169	1.08547	up	-0.216142	0.319566	0.651285	unchanged	2.40739	0.000465533	1.1671	up	4.27696	2.12289e-05	1.11251	up	2.62353	0.00190212	1.17474	up	4.4931
POS_t1204	12,13-Epoxy-4¦Â-[[(2Z,4E)-6-[2-(2,5-dihydro-5-oxofuran-3-yl)ethoxy]-7-hydroxy-1-oxo-2,4-octadienyl]oxy]trichothec-9-ene-15,16-diol	1145.26	850.853	830.235	1145.66	893.043	910.738	108.461	393.332	244.542	815.759	551.737	720.218	317.999	317.067	185.2	0.0615026	0.769319	0.174725	unchanged	-1.92104	0.00686241	1.03004	down	-0.437016	0.131264	0.767391	unchanged	-1.78477	0.0119601	1.03066	down	-1.98255	0.00316146	1.17555	down	-0.498518	0.0627822	0.925637	unchanged	-1.84628	0.00419872	1.07696	down	1.48403	0.0167549	1.05388	up	0.136268
POS_t837	12,15-Heneicosadien-4-one,1-(acetyloxy)-2-hydroxy-	19502.9	18468.9	16752.8	12416.4	11916.3	12264.8	10529.6	12089.5	11006.4	15412.8	14988.3	15681	12794.4	13098.9	10929.1	-0.580447	0.0147397	1.08448	down	-0.702635	0.00378556	1.06472	down	-0.247987	0.0618039	0.959006	unchanged	-0.571608	0.00514063	1.02427	down	-0.122188	0.155657	0.880933	unchanged	0.33246	0.000369963	1.16	up	0.00883849	0.923096	0.0600296	unchanged	0.454648	0.00521078	1.14716	up	0.131027
POS_t833	12-[(2S,5S,6S)-5-hydroxy-1,6-dimethylpiperidin-2-yl]dodecan-2-one	1226.8	956.704	869.743	4450.85	4266.33	4118.96	4830.86	4218	4111.18	5226.22	4532.11	4853.3	8470.97	8340.29	8638.16	2.0718	2.50389e-05	1.11894	up	2.10775	0.001082	1.08916	up	2.2587	0.000398604	1.09822	up	3.05922	1.17693e-06	1.08515	up	0.0359526	0.69094	0.266409	unchanged	0.186906	0.0798742	0.938832	unchanged	0.987421	5.90145e-06	1.11092	up	0.150953	0.183896	0.739797	unchanged	0.951469
NEG_t1298	124-1	20767	21050.3	18912.7	23457.6	24266.1	23002.3	21196.1	22951.9	23049.6	19336.9	19571.2	20108	19173.3	18765.2	18301.5	0.219829	0.0207509	1.02071	up	0.145997	0.0757018	0.84466	unchanged	-0.0413022	0.490439	0.413695	unchanged	-0.110814	0.143476	0.784577	unchanged	-0.0738312	0.185759	0.788564	unchanged	-0.261131	0.0018978	1.1464	down	-0.330642	0.000793334	1.0944	down	-0.1873	0.0327434	1.06742	down	-0.256811
POS_t2064	1262769-46-9	3023.67	3149.75	2864.71	6049.17	6335.85	5693.36	11243.3	10905.5	10124.5	11807.4	10917.4	11409.8	14855.6	14035.3	14499.8	1.00017	0.00103534	1.11321	up	1.83624	0.00106269	1.09671	up	1.91714	0.000345275	1.10355	up	2.26329	0.000110612	1.08484	up	0.836076	0.000882394	1.21697	up	0.916975	0.000137952	1.16624	up	1.26312	1.59508e-05	1.11018	up	0.0808989	0.217465	0.701746	unchanged	0.427045
NEG_t1091	12beta,15alpha-diacetoxy-3beta-hydroxy-11-oxolanost-8,24(E)-dien-26-oic acid	128781	117171	115996	23172	19317.2	17992.1	5016.95	4205.09	4056.92	11821.5	21129.7	10469.6	13133.4	13016	15994.7	-2.58122	0.0004806	1.11908	down	-4.76857	0.00116743	1.09824	down	-3.05932	4.78485e-05	1.10042	down	-3.10238	0.000865582	1.08254	down	-2.18734	0.00782385	1.20837	down	-0.478102	0.22685	0.716471	unchanged	-0.521156	0.0376747	0.954439	unchanged	1.70924	0.0944054	0.980848	unchanged	1.66619
POS_t832	12beta-hydroxy-24-norcholesta-1,4,22-trien-3-one	655.788	371.69	383.573	10237.4	10359.2	10359.9	10876.3	11407.2	11550.4	11887.7	12000.1	11966	15428.2	15562.7	15093.6	4.4554	6.21075e-06	1.12306	up	4.58363	3.76617e-05	1.1	up	4.66728	9.59111e-06	1.10569	up	5.02944	5.74773e-07	1.08561	up	0.128225	0.038377	1.1298	up	0.211879	9.20696e-06	1.17202	up	0.574039	0.000316596	1.11117	up	0.0836543	0.0779531	1.00464	unchanged	0.445814
NEG_t422	12-Demethylneocaesalpin F	259435	261968	256291	203439	203061	215915	187051	194305	198935	220974	220972	233887	230736	224002	225881	-0.321326	0.00275665	1.10646	down	-0.422423	0.000566503	1.09359	down	-0.202536	0.00857009	1.06723	down	-0.192354	0.000295736	1.07221	down	-0.101097	0.0641915	0.973034	unchanged	0.11879	0.0418801	0.97245	unchanged	0.128971	0.0279124	1.00266	up	0.219887	0.00515126	1.11534	up	0.230069
NEG_t822	12-hexanoyloxyoctadec-9-enoic acid	3390.91	3313.26	3548.73	1881.16	1592.45	1340.66	1318.25	952.162	741.855	136.615	10.0189	10.0189	417.211	129.184	10.0189	-1.09064	0.00257053	1.10387	down	-1.76711	0.00167441	1.08863	down	-6.03232	1.31807e-05	1.10457	down	-4.20373	0.000116052	1.08187	down	-0.676464	0.0594189	0.979075	unchanged	-4.94167	0.00674378	1.14979	down	-3.11308	0.00249684	1.07228	down	-4.26521	0.0242811	1.10903	down	-2.43662
NEG_t1071	12-hydroxy-11-O-methylcorniculatolide A	35973.8	38029	38964.3	66802.9	66718.7	67584.4	70365	68300.2	70609.3	66630.9	69140.9	69446.8	40095.3	40289.4	40900.7	0.832054	0.000343021	1.12107	up	0.889494	1.31039e-05	1.09816	up	0.861258	1.64936e-05	1.10218	up	0.102504	0.0790913	0.906	unchanged	0.0574402	0.0512883	1.06855	unchanged	0.0292041	0.260546	0.695102	unchanged	-0.72955	2.66082e-07	1.11259	down	-0.0282361	0.308721	0.596485	unchanged	-0.78699
NEG_t1301	12-hydroxy-6-oxo-6,7-secobakk-7(11)-en-8,12-olide	1603.68	1654.01	1370.66	527.964	519.88	455.958	10.0189	10.0189	10.0189	273.144	315.287	253.11	10.0189	10.0189	10.0189	-1.62188	0.00459775	1.10682	down	-7.26667	0.00322684	1.09389	down	-2.4594	0.00349876	1.09497	down	-7.26667	0.00322684	1.07892	down	-5.64478	0.00214235	1.22728	down	-0.837511	0.00196609	1.13534	down	-5.64478	0.00214235	1.10826	down	4.80727	0.00455735	1.16979	up	0
NEG_t744	12-Ketolithocholic acid	33152.5	29949.6	28978.1	19918.1	19459.1	20283.5	14134.6	13122.2	12577.1	7477.4	6306.37	6794.14	4242.81	4190.36	4182.23	-0.626113	0.0111843	1.09288	down	-1.2089	0.00227313	1.08813	down	-2.1618	0.00157902	1.09926	down	-2.86771	0.00225467	1.081	down	-0.582783	0.000992255	1.21781	down	-1.53568	1.65356e-05	1.17206	down	-2.24159	0.000212795	1.11249	down	-0.952899	0.000536536	1.16237	down	-1.65881
POS_t695	12-Methyltetradecanoic Acid	1432.87	1526.37	1530.31	2350.52	2324.75	2150.22	1570.94	1624.79	1641.85	2023.79	1986.27	2076.94	2213.66	2163.89	2130.58	0.604363	0.00168649	1.1053	up	0.107715	0.0463584	0.918409	unchanged	0.439161	0.000256734	1.09278	up	0.53567	0.000118049	1.07831	up	-0.496647	0.0047874	1.20851	down	-0.165202	0.0438662	1.02739	down	-0.0686923	0.22894	0.687264	unchanged	0.331446	0.000318581	1.16516	up	0.427955
POS_t810	12-O-Acetylazedarachin A	40657.7	37797.4	38645.4	47412.3	48820.1	51733.7	55152.8	57663.8	56757.6	38765.7	35612.2	34243.4	21925.3	23706.9	25674.2	0.337518	0.00411227	1.07675	up	0.534168	0.000113142	1.09201	up	-0.108442	0.162062	0.735926	unchanged	-0.715646	0.000504169	1.06868	down	0.196649	0.0139572	1.14128	up	-0.445961	0.00209874	1.13042	down	-1.05316	0.000125929	1.10361	down	-0.64261	0.000771554	1.16737	down	-1.24981
NEG_t1142	12-O-Benzoyl-14-O-(2E,4E)-decadienoyl-5beta,12beta-dihydroxyresiniferonol-6alpha,7alpha-oxide	44172.5	44099.7	45301.1	26663.5	25004.9	24483.2	18990.9	20184.3	16942.3	17223.1	16706.8	16334.1	17171.8	17751.4	17925.1	-0.810686	7.90102e-05	1.11974	down	-1.25111	0.000307307	1.09751	down	-1.41003	2.37617e-06	1.10523	down	-1.3377	5.04964e-06	1.08528	down	-0.440423	0.00624653	1.16506	down	-0.599347	0.00228142	1.15905	down	-0.527019	0.003538	1.09559	down	-0.158923	0.168426	0.832522	unchanged	-0.0865952
POS_t1093	12-O-Methylinophyllum A	10.0189	10.0189	10.0189	321.756	423.744	539.331	671.73	797.542	805.127	2682.17	2620.62	1649.7	3351.46	2103.11	1738.98	5.41775	0.0218423	1.07578	up	6.24165	0.00332662	1.09367	up	7.8537	0.0203592	1.06212	up	7.90287	0.0393588	1.00511	up	0.823906	0.0160841	1.11867	up	2.43595	0.0265194	1.10495	up	2.48512	0.0541523	0.995567	unchanged	1.61205	0.0410416	1.08351	up	1.66122
NEG_t731	12-O-tiglyl-4-deoxy-4&alpha;-phorbol-13-phenylacetate	5742.72	5786.45	4468.97	6748.36	6122.24	5857.01	5828.17	5518.2	5190.14	3880.83	4053	3761.47	2693.9	2557.19	2575.24	0.227261	0.161547	0.750601	unchanged	0.0477492	0.730433	0.206569	unchanged	-0.451976	0.0749214	0.942426	unchanged	-1.0315	0.0233315	1.03459	down	-0.179512	0.0939592	0.924352	unchanged	-0.679238	0.00763559	1.14289	down	-1.25876	0.00438608	1.10113	down	-0.499726	0.00522996	1.14493	down	-1.07925
NEG_t929	13(R)-(6-O-acetyl-beta-D-glucopyranosyloxy)octadecanoic acid 1,2'-cyclic ester	37849.5	42069.3	41804.5	46122.4	47080.4	44276.6	34638.2	30755.4	29382.7	21429.4	21333.3	19450.9	14836.9	15721.2	15783.8	0.175609	0.0401951	0.960284	unchanged	-0.361007	0.0130765	0.998748	unchanged	-0.968304	0.00122872	1.09329	down	-1.39322	0.00198085	1.07922	down	-0.536617	0.00396958	1.19584	down	-1.14391	2.83206e-05	1.1704	down	-1.56883	0.000181637	1.11116	down	-0.607296	0.0111773	1.12649	down	-1.03221
NEG_t655	13-(S)-hydroxy-N-(O-methyl)septoriamycin A	947.444	933.592	1135.83	597.078	826.902	889.983	816.79	631.412	520.984	574.019	325.848	389.882	106.343	10.0189	10.0189	-0.382685	0.107212	0.817655	unchanged	-0.615451	0.0355056	0.935877	unchanged	-1.22596	0.0045751	1.0458	down	-4.5772	0.00107163	1.07372	down	-0.232766	0.406436	0.518072	unchanged	-0.843275	0.0439054	0.971336	unchanged	-4.19452	0.00825579	1.07731	down	-0.610509	0.11928	0.83221	unchanged	-3.96175
NEG_q4	13(S)-Hydroxyoctadeca-9(Z),11(E)-Dienoic Acid (13-Hode)	1.6049e+06	1.69228e+06	1.61906e+06	1.79112e+06	1.80157e+06	1.80276e+06	1.11717e+06	1.07654e+06	1.04947e+06	2.38786e+06	2.39182e+06	2.27327e+06	1.54428e+06	1.49333e+06	1.52984e+06	0.134187	0.0257428	1.06279	up	-0.600144	0.000140738	1.09311	down	0.52067	0.000234045	1.09618	up	-0.106167	0.0306488	0.95795	unchanged	-0.734331	0.00051625	1.2306	down	0.386482	0.00461224	1.16287	up	-0.240354	0.00189447	1.10596	down	1.12081	9.75178e-05	1.17771	up	0.493978
POS_t1347	13,14-dihydroxydocosanoic acid	9064.06	9367.52	9422.32	16159.5	16407.9	16330.4	13218.4	12575.5	12800.1	14496.3	14113.1	14455.2	13627.3	14027.8	13918.4	0.811891	3.79664e-06	1.12249	up	0.470497	0.000313455	1.09282	up	0.628621	7.13248e-06	1.10352	up	0.577781	1.01298e-05	1.08312	up	-0.341394	0.00099283	1.22407	down	-0.183269	0.000516708	1.16212	down	-0.234109	0.000223115	1.10574	down	0.158124	0.00455822	1.13046	up	0.107284
POS_t1435	1301137-59-6	199844	188934	179657	155735	145946	153634	161686	157514	155714	161950	151622	159924	175945	198730	181144	-0.32013	0.0106567	1.0611	down	-0.259331	0.025233	1.02534	down	-0.263643	0.0164812	1.01979	down	-0.0323808	0.666315	0.246249	unchanged	0.0607988	0.148271	0.845936	unchanged	0.0564867	0.235352	0.672284	unchanged	0.287749	0.0257055	1.01563	up	-0.00431213	0.9041	0.0768648	unchanged	0.22695
NEG_t1234	132282-46-3	12226.1	12334.3	11962.2	10679.5	10826.3	11086.9	10697.3	11013.9	10632.8	12499.6	12198.7	12555.2	13293	12897.5	14058.7	-0.164243	0.00131655	1.09025	down	-0.175291	0.00101158	1.0725	down	0.0285779	0.194479	0.679345	unchanged	0.140166	0.0562461	0.940559	unchanged	-0.011048	0.646723	0.295749	unchanged	0.192821	0.000688568	1.14954	up	0.304408	0.0105597	1.07097	up	0.203869	0.000546295	1.15806	up	0.315456
NEG_t740	132500-70-0	154390	140811	141019	74763.7	68428.6	71237.5	37670	35168.1	32668.3	12980.5	11263.6	12218.8	13525.7	14144.7	13516.8	-1.02455	0.00118257	1.11374	down	-2.04772	0.000673727	1.09695	down	-3.58055	0.00100511	1.10331	down	-3.40478	0.00113737	1.08336	down	-1.02318	0.000141458	1.22247	down	-2.556	0.000458635	1.17204	down	-2.38024	0.000882695	1.11075	down	-1.53282	0.00172088	1.17024	down	-1.35706
NEG_t828	133174-19-3	344667	183814	137809	210039	200189	179927	174320	188176	216672	221752	228167	242136	262185	199108	233152	-0.175056	0.726057	0.220629	unchanged	-0.202167	0.691303	0.243875	unchanged	0.0547381	0.90384	0.07531	unchanged	0.0597122	0.897188	0.0778342	unchanged	-0.0271112	0.823757	0.146779	unchanged	0.229794	0.0404405	0.993238	unchanged	0.234768	0.188109	0.724529	unchanged	0.256906	0.0758739	0.950923	unchanged	0.26188
NEG_t856	133268-95-8	34245.8	65257.7	61422.6	43800.4	34902.6	38167.1	49688.2	49825	44340	47439.8	58904.1	65031.6	81427.6	96924.5	87278.2	-0.461493	0.268413	0.660546	unchanged	-0.1618	0.621039	0.30333	unchanged	0.0907639	0.772808	0.172254	unchanged	0.723022	0.0520539	0.924393	unchanged	0.299693	0.0534845	1.00799	unchanged	0.552257	0.0524648	0.991198	unchanged	1.18451	0.00189721	1.0892	up	0.252564	0.210242	0.759049	unchanged	0.884822
NEG_t627	1365034-28-1	7794.98	7355.43	8188.85	5393.83	4731.16	4950.74	4374.82	3904.64	4001.89	5261.19	5717.27	5162.64	3254.53	3838.98	4013.29	-0.63053	0.00107021	1.09593	down	-0.926289	0.000616894	1.08845	down	-0.53202	0.00191282	1.07383	down	-1.07132	0.000257469	1.07173	down	-0.295759	0.021428	1.09383	down	0.0985104	0.243622	0.663725	unchanged	-0.440785	0.012436	1.01305	down	0.394269	0.00490565	1.11538	up	-0.145026
POS_t761	1365034-31-6	12897.8	12415.3	12670.9	15511.4	14902.9	14335.8	14853.8	14752.3	15216.2	11022	11237.1	10537.9	4631.98	4876.48	4704.06	0.2365	0.0122427	1.06818	up	0.238824	0.000325779	1.08469	up	-0.211829	0.00364306	1.06254	down	-1.41823	1.66656e-05	1.08503	down	0.00232408	0.952407	0.040048	unchanged	-0.44833	0.00138241	1.15178	down	-1.65473	0.000709658	1.11044	down	-0.450654	0.00020223	1.17137	down	-1.65705
POS_t394	13-acetoxy-8alpha-angeloyloxy-4alpha,14-dihydroxy-2alpha,3alpha-epoxygermacra-1(10)E,5E,7(11)-trien-12,6-olide	2266.88	2297.96	2202.87	1966.76	2042.63	1907.64	1666.72	1659.73	1706.99	2064.01	2069.08	2263.48	2407.95	2444.42	2364.5	-0.193791	0.00559504	1.06385	down	-0.427119	0.000337581	1.09443	down	-0.0813651	0.191433	0.724144	unchanged	0.0927077	0.0156416	0.977114	unchanged	-0.233328	0.00969352	1.18583	down	0.112426	0.120296	0.84892	unchanged	0.286499	0.00174814	1.08935	up	0.345754	0.0164851	1.13189	up	0.519827
POS_t1200	13b-Ethyl-11-methylenegon-4-en-17-one	509.352	723.809	476.769	189.122	355.795	339.5	304.049	282.122	241.115	719.124	640.92	731.112	726.15	765.301	988.816	-0.951139	0.0497988	0.927806	unchanged	-1.04748	0.0560216	0.968147	unchanged	0.290363	0.237556	0.674786	unchanged	0.536557	0.0851034	0.81608	unchanged	-0.0963416	0.761215	0.205777	unchanged	1.2415	0.0064528	1.12528	up	1.4877	0.00846428	1.045	up	1.33784	0.000550478	1.16559	up	1.58404
POS_t859	13-Cycloheptyltridecanoic acid	509.206	1335.78	1128.55	3998.82	3763.69	3862.06	4407.78	3332.02	2507.88	5118.28	4045.96	4241.3	3058.33	1498.61	1605.68	1.96693	0.00468935	1.10579	up	1.78505	0.0318266	0.98562	unchanged	2.17258	0.00149197	1.07593	up	1.05136	0.156901	0.746902	unchanged	-0.18188	0.492467	0.471321	unchanged	0.205651	0.209964	0.776563	unchanged	-0.915561	0.0660709	0.972083	unchanged	0.387531	0.191646	0.748816	unchanged	-0.733681
POS_t223	13-deoxyplumieride	534538	544166	523248	903768	930510	911311	1.01951e+06	1.04041e+06	1.04942e+06	916360	899579	939130	1.05609e+06	1.06863e+06	1.03755e+06	0.777285	5.65267e-06	1.12176	up	0.956774	4.61712e-06	1.09996	up	0.782258	7.7564e-05	1.10335	up	0.981133	4.77078e-06	1.08494	up	0.17949	0.00055486	1.20941	up	0.00497325	0.833212	0.13218	unchanged	0.203849	0.000350918	1.09666	up	-0.174516	0.00159611	1.14647	down	0.024359
NEG_t1245	13-Desacetyl-1alpha-hydroxyafraglaucolide	2544.87	2638.22	2506.61	1966.61	2288.47	1960.69	4370.44	4678.44	4524.28	7108.5	6829.55	6990.64	6443.08	6870	7200.68	-0.306994	0.0334093	1.01715	down	0.819758	0.000456809	1.0956	up	1.44448	2.60795e-05	1.10494	up	1.41559	0.00202313	1.08003	up	1.12675	8.13749e-05	1.22457	up	1.75148	7.33976e-06	1.17266	up	1.72259	0.000348017	1.10719	up	0.624726	3.65233e-05	1.17484	up	0.595836
NEG_t635	13-epi-15,16-epoxy-15alpha-methoxy-ent-clerod-3-en-18-oic acid	8558.26	9072.15	9044.31	2759.06	2451.58	3613.57	3196.67	2782.74	2739.77	5745.67	6347.05	5920.13	14323.2	17492.1	19117.1	-1.59593	0.00074484	1.11398	down	-1.61321	1.30732e-05	1.09795	down	-0.566447	0.000301774	1.09035	down	0.93311	0.0275775	1.02471	up	-0.0172752	0.932485	0.0570395	unchanged	1.02949	0.00439161	1.13801	up	2.52904	0.00712298	1.08999	up	1.04676	0.00022549	1.16762	up	2.54632
POS_t521	13-hydroxy-15-O-methylenigmazole A	1618.07	1656.65	1568.1	5973.18	5729.29	5794.06	10401	9963.04	9954.58	8811.9	8348.87	8394.51	7224.86	7064.94	6910.74	1.85315	6.82812e-05	1.12254	up	2.64628	0.000206567	1.10028	up	2.3997	0.000319853	1.10481	up	2.13018	0.000102845	1.08524	up	0.793134	0.000149524	1.2289	up	0.546553	0.000575275	1.16572	up	0.277033	0.000563671	1.09374	up	-0.246581	0.00159343	1.14179	down	-0.516101
POS_t749	13-hydroxy-6-(1-hydroxyethyl)-3-(hydroxymethyl)-12,14-dimethyl-15-nonyl-9-propan-2-yl-1-oxa-4,7,10-triazacyclopentadecane-2,5,8,11-tetrone	2132.72	2585.44	2469.64	2598.01	2012.49	2299.25	2707.06	2693.85	2614.88	3216.73	3056.37	3115.59	4522.74	4473.39	3949.63	-0.0569177	0.692014	0.23485	unchanged	0.157294	0.174501	0.776251	unchanged	0.385374	0.0229616	1.02969	up	0.848857	0.00155175	1.05645	up	0.214212	0.157517	0.902401	unchanged	0.442291	0.031849	1.08101	up	0.905775	0.00131822	1.08031	up	0.22808	0.00245042	1.14782	up	0.691563
POS_q3	13-L-Hydroperoxylinoleic Acid	347776	289481	316779	321729	325560	309517	209338	230300	300155	245900	334494	275474	408245	311219	364802	0.00418224	0.962157	0.029659	unchanged	-0.366923	0.104738	0.817575	unchanged	-0.156656	0.360046	0.516014	unchanged	0.184602	0.269588	0.600223	unchanged	-0.371105	0.114765	0.976375	unchanged	-0.160838	0.324696	0.629647	unchanged	0.18042	0.267487	0.665561	unchanged	0.210267	0.364499	0.537476	unchanged	0.551525
POS_t865	13-Methyl-4,4-Bisnor-8,11,13-Podocarpatrien-3-One	1673.87	642.928	629.994	467.696	454.062	728.936	1054.67	1216.28	392.408	893.627	1185.95	670.493	740.879	1934.48	2755.04	-0.836071	0.337471	0.581217	unchanged	-0.145893	0.837039	0.120777	unchanged	-0.0996746	0.87393	0.095841	unchanged	0.881915	0.304079	0.564968	unchanged	0.690178	0.311963	0.658021	unchanged	0.736396	0.118253	0.8517	unchanged	1.71799	0.161212	0.811342	unchanged	0.0462186	0.927178	0.0579425	unchanged	1.02781
POS_t891	13-Nor-2-bisabolene-1,11-dione	3588.28	3261.76	3481.41	3229.42	2197.78	1886.93	1578.6	1367.77	1614.56	2258.76	2067.47	1824.83	1633.88	1876.45	2300.78	-0.498286	0.124663	0.864736	unchanged	-1.17964	0.000133533	1.09205	down	-0.748136	0.00122833	1.07842	down	-0.830157	0.00671933	1.04337	down	-0.681355	0.147785	0.916282	unchanged	-0.24985	0.444169	0.487811	unchanged	-0.331871	0.349976	0.541307	unchanged	0.431505	0.0311803	1.03193	up	0.349484
POS_t621	13-O-alpha-rhamnopyranosyl-(+)-3beta-hydroxymanool-3-O-beta-fucopyranosyl-(1-3)-alpha-rhamnopyranosyl-(1-2)-beta-glucopyranoside	23002	22729	22164.6	6085.64	6326.28	6379.92	4929.77	5388.39	4474.77	5131.41	4591.23	4857.74	5009.51	4728	4190.27	-1.85321	4.25469e-05	1.12272	down	-2.19841	1.08939e-06	1.10004	down	-2.21929	2.93505e-06	1.10525	down	-2.28535	8.09246e-07	1.08509	down	-0.345199	0.0268243	1.13694	down	-0.366078	0.0034525	1.1375	down	-0.432141	0.0127338	1.06104	down	-0.0208795	0.830947	0.135807	unchanged	-0.0869421
NEG_t1188	13-O-Cinnamoylbaccatin III	51823.8	50015.8	52112.2	75379.8	76820.9	77787.2	96659.1	102377	101078	69952.4	71104.1	72686.7	66832.5	66559.4	67336.8	0.579079	1.26242e-05	1.1201	up	0.963036	0.000345039	1.0978	up	0.4734	5.40928e-05	1.10001	up	0.382768	0.000635288	1.08161	up	0.383957	0.00201695	1.21711	up	-0.105679	0.00716294	1.09395	down	-0.196311	0.00256608	1.10055	down	-0.489636	0.000900575	1.1703	down	-0.580268
POS_t325	13-tetradecene-2,4-diyn-1-ol	1.09073e+06	1.06986e+06	1.07447e+06	918953	901006	892650	923487	950312	934600	1.11058e+06	1.12433e+06	1.17969e+06	1.47745e+06	1.52842e+06	1.51164e+06	-0.254112	8.47434e-05	1.11594	down	-0.204046	0.000185226	1.09016	down	0.077927	0.0948598	0.89033	unchanged	0.481732	0.000253972	1.08275	up	0.0500667	0.043871	1.0152	up	0.332039	0.00384851	1.1533	up	0.735844	4.87451e-05	1.11126	up	0.281973	0.00551741	1.15222	up	0.685778
POS_t1897	142674-78-0	440269	412452	412546	561065	567005	563721	722511	705978	752760	943149	906998	918415	1.04893e+06	1.04931e+06	1.02685e+06	0.41911	0.00328699	1.11358	up	0.785713	0.000126688	1.09455	up	1.1297	4.57765e-06	1.1041	up	1.30445	1.35171e-06	1.08509	up	0.366603	0.00631716	1.21522	up	0.710586	0.000674811	1.17231	up	0.885345	0.000121609	1.11245	up	0.343983	0.000481815	1.16237	up	0.518742
NEG_t1555	14alpha,15beta-diacetoxy-3beta,7beta-dibenzoyloxy-17-hydroxy-9-oxo-2betaH,13betaH-jatropha-5E,11E-diene	32574.8	32294.9	33187.4	26162.9	28211.3	27055.7	28070.4	29033.4	27820.7	27991.7	27248	28176	31207.7	31026.2	29478.8	-0.268065	0.00459636	1.09371	down	-0.207441	0.00104578	1.07799	down	-0.233303	0.000235346	1.09217	down	-0.0965017	0.0429076	0.941109	unchanged	0.0606242	0.184475	0.789303	unchanged	0.0347615	0.391118	0.52824	unchanged	0.171563	0.0133998	1.00679	up	-0.0258627	0.344946	0.560798	unchanged	0.110939
NEG_t1592	14-deoxyparsonsianidine	955.41	1044.81	1097.97	1765.74	1908.81	1796.27	3271.57	3385.38	3171.18	6959.97	7676.78	7005.72	10129.1	10665.8	10251.3	0.820333	0.000196073	1.11051	up	1.66549	2.36321e-05	1.09854	up	2.80437	0.00103568	1.10265	up	3.32492	0.000135803	1.08518	up	0.845158	9.51308e-05	1.22592	up	1.98403	0.00134907	1.16997	up	2.50459	0.000154581	1.11214	up	1.13888	0.00202706	1.17181	up	1.65943
POS_t1818	14-Hydroxyleptocarpin	146045	141490	143400	115277	119456	118897	146402	146920	150676	115197	114981	113708	87273.6	90450.5	90523.4	-0.285234	0.000157408	1.11176	down	0.0430835	0.0821826	0.832086	unchanged	-0.325543	0.000752101	1.10073	down	-0.683905	8.5185e-06	1.08376	down	0.328317	8.89116e-05	1.22305	up	-0.0403092	0.119058	0.892239	unchanged	-0.398671	9.56123e-05	1.10522	down	-0.368627	0.000579798	1.17618	down	-0.726989
NEG_t1064	14-O-acetylzearalenone	12154.9	12961.5	13414.9	12104.9	12213.8	12796.1	11005.2	10917	10482.8	9720.07	9736.68	9730.86	5211.75	4857.07	5014.37	-0.054034	0.344039	0.544099	unchanged	-0.249812	0.018321	1.02429	down	-0.400672	0.013698	1.07615	down	-1.35309	0.0011668	1.08072	down	-0.195778	0.00535772	1.16609	down	-0.346638	0.00650802	1.15921	down	-1.29905	0.000104025	1.11068	down	-0.150861	0.0218415	1.13036	down	-1.10328
NEG_t983	15-(6-methoxy-1,4-benzoquinon-2-yl)pentadecanoic acid	10587.5	10525.4	11113.7	15566.2	14436.3	13856.5	12909.6	13388.9	11871.2	16763.1	16814.4	16975.1	18640.8	19428	21318.4	0.444616	0.00925881	1.08273	up	0.244173	0.0329473	0.988737	unchanged	0.649531	0.000297048	1.10355	up	0.881895	0.00548433	1.06865	up	-0.200444	0.0485992	1.0052	down	0.204915	0.045082	1.06947	up	0.437278	0.00856821	1.04614	up	0.405358	0.0103934	1.15304	up	0.637722
POS_t1177	15, 16-Epoxy-19-hydroxy-5, 13(16), 14-halimatrien-7-one	2644.48	3369.84	2555.76	2423.22	3036.79	2512.76	2644.87	2458.71	2730.52	2962.39	2041.71	2455.86	1570.37	1367.79	953.461	-0.104226	0.571437	0.332694	unchanged	-0.129541	0.445926	0.455356	unchanged	-0.200141	0.374628	0.493947	unchanged	-1.13894	0.0102391	1.00667	down	-0.0253152	0.83957	0.136458	unchanged	-0.0959156	0.632263	0.296309	unchanged	-1.03471	0.00676033	1.03771	down	-0.0706004	0.691648	0.258232	unchanged	-1.0094
POS_t1963	15,16-Dihydrobiliverdin	1827.75	1716.41	1680.32	1210.82	1071.69	1099.89	1320.5	1176.9	1442.75	1582.58	1679.28	1432.62	11799.7	11568.7	11677.3	-0.627239	0.000567846	1.10147	down	-0.407037	0.0145927	1.0171	down	-0.154325	0.118136	0.799744	unchanged	2.74588	1.813e-07	1.08575	up	0.220201	0.121001	0.895949	unchanged	0.472914	0.0110253	1.09734	up	3.37311	1.97998e-07	1.11288	up	0.252712	0.075317	0.905723	unchanged	3.15291
POS_t245	15,16-epoxy-8beta-hydroxycleroda-13(16),14-diene-17,12S:19,2alpha-diolide-18-carboxylate	269359	269418	267679	205144	208661	210617	226923	228885	226248	155346	150483	157250	115877	116746	117123	-0.369075	0.000189221	1.12154	down	-0.241706	4.87578e-06	1.09974	down	-0.800338	0.000117108	1.10511	down	-1.20529	2.92769e-08	1.08584	down	0.12737	0.0019334	1.21181	up	-0.431263	4.54952e-05	1.16908	down	-0.836215	0.000158913	1.11229	down	-0.558633	0.000164802	1.17841	down	-0.963585
NEG_t487	15,17-epoxy-16-hydroxy macrolactin A	40129.9	39018.5	40461.2	49624.6	48682.3	50016.6	51703.1	55521.5	53489.8	69175.3	69285.3	70574.5	82974.8	83400.9	84655.4	0.310413	8.95544e-05	1.11489	up	0.426165	0.00259386	1.08482	up	0.805412	1.176e-06	1.10488	up	1.06953	4.14345e-07	1.08538	up	0.115752	0.051344	1.07196	unchanged	0.494998	5.31942e-06	1.17239	up	0.759119	1.37196e-06	1.11223	up	0.379246	0.00162368	1.16776	up	0.643367
POS_t972	15,18,21-Tetracosatrienoic acid, (Z,Z,Z)-	35147.8	35284.4	33268	23018.2	20713	21608.4	26974.3	27852.7	26969	30697.4	30183.3	30572.3	38866.7	40889.4	40412.2	-0.66639	0.000166271	1.11149	down	-0.342317	0.00273684	1.0805	down	-0.181318	0.0198311	1.05088	down	0.212639	0.00358625	1.03269	up	0.324073	0.00669816	1.19078	up	0.485072	0.00417632	1.15999	up	0.879029	3.83426e-05	1.10756	up	0.160999	0.00222942	1.1561	up	0.554956
NEG_t504	15-[(3aR,11bR,11cR)-8-hydroxy-3-methyl-6-oxo-2,3,5,6-tetrahydro-4H-3a,11c-epoxyindolo[3,2,1-de][1,5]naphthyridin-11b(1H)-yl]-16,17-dimethoxy-1-methyl-3,4-didehydro-19,21-epoxyaspidospermidin-21-one	51848.2	51166.6	52091.8	45029.6	43921.8	44070.7	41556.4	43187.8	41433.3	34574.4	34683.6	34338.6	31706.9	32045.7	32631.2	-0.221593	0.000107842	1.11521	down	-0.297805	0.000717248	1.09168	down	-0.582283	5.0255e-05	1.1052	down	-0.686396	9.18244e-07	1.08504	down	-0.0762119	0.0352809	1.06543	down	-0.360689	0.000559081	1.17127	down	-0.464802	1.67752e-05	1.11014	down	-0.284478	0.00451033	1.167	down	-0.38859
NEG_t307	151171-85-6	54553.8	57531	53967.7	59907.2	59869.3	55815	60715.8	68219.8	65594.5	87907.3	89958.1	82477.6	96269.3	100259	94067	0.080584	0.14628	0.755416	unchanged	0.228354	0.0317409	0.97749	unchanged	0.648774	0.00121818	1.09221	up	0.807371	0.000156909	1.08026	up	0.14777	0.0837466	0.953636	unchanged	0.56819	0.00108633	1.15483	up	0.726787	0.000120099	1.10532	up	0.42042	0.00219072	1.13507	up	0.579017
NEG_t194	156669-51-1	8601.36	8542.23	8971.75	7632.77	8338.66	8526.67	8791.2	9004.66	8606.48	6329.83	6356.95	6444.3	5134.69	4903.86	4772.57	-0.0922283	0.176233	0.745899	unchanged	0.0157685	0.618037	0.287424	unchanged	-0.448979	0.00201753	1.09807	down	-0.818217	3.84109e-05	1.08143	down	0.107997	0.131087	0.902352	unchanged	-0.356751	0.0209522	1.12278	down	-0.725988	0.00299085	1.09523	down	-0.464748	0.00107461	1.17475	down	-0.833985
POS_t1872	15-Carboxylic acid,Me ester-7beta-4-Muurolene-7,15-diol	1431.78	1278.41	1334.09	736.297	790.754	701.866	627.587	672.305	722.837	1404.83	1432.81	1269.96	2318.82	2251.67	2343.96	-0.859539	0.000986508	1.10721	down	-0.999579	0.000610014	1.08779	down	0.0224133	0.769847	0.171192	unchanged	0.773732	0.00019244	1.07938	up	-0.14004	0.143196	0.829601	unchanged	0.881952	0.00160028	1.15573	up	1.63327	2.13542e-06	1.11171	up	1.02199	0.00103012	1.16475	up	1.77331
NEG_t1309	15-epi-leosibirone B	27452.2	28758.1	26176.6	17753.7	17899.1	17683.7	14737.4	15747.6	15846.3	17512.8	17465	18002.7	18904	18126	18305.6	-0.627292	0.00559386	1.11014	down	-0.830429	0.000902001	1.09073	down	-0.636952	0.00405382	1.09263	down	-0.574209	0.00372921	1.06994	down	-0.203137	0.0195902	1.17787	down	-0.00966092	0.570885	0.361914	unchanged	0.0530831	0.0964711	0.898469	unchanged	0.193476	0.0122395	1.11235	up	0.25622
POS_t739	15-hydroxyhumula-1(10)Z,4Z,7E-trien-9-one	555327	558137	558983	611940	630460	603505	687260	700393	727446	710599	729039	742058	903754	896921	872141	0.142369	0.0169385	1.08225	up	0.338765	0.00601637	1.08694	up	0.38349	0.002558	1.09942	up	0.676401	0.00072063	1.08407	up	0.196396	0.00502883	1.17457	up	0.241121	0.00083014	1.14787	up	0.534032	3.25166e-05	1.10848	up	0.0447253	0.215971	0.704062	unchanged	0.337636
POS_t338	15-Nor-2,10-bisaboladien-7-ol	1993.94	2152.21	2065.47	1305.48	1209.43	1313.45	1453.46	1224.49	633.852	1403.93	1387.1	1337.86	1858.16	2001.01	1653.93	-0.698244	0.000258236	1.11205	down	-0.907353	0.0538701	0.979162	unchanged	-0.589217	0.00130378	1.09463	down	-0.172106	0.132714	0.787164	unchanged	-0.20911	0.554767	0.406279	unchanged	0.109027	0.0755459	0.927898	unchanged	0.526138	0.0218441	1.04115	up	0.318136	0.380659	0.573426	unchanged	0.735248
POS_t694	15-Oxabicyclo[12.1.0]pentadeca-6,10-dien-3-one,1,7,11-trimethyl-4-(1-methylethenyl)- (9CI)	417.307	473.878	681.89	1131.33	1008.17	1020.08	1530.7	1712.52	1471.53	3458.84	4033.69	3491.13	2255.43	2304.65	2559.33	1.00614	0.0106397	1.064	up	1.58359	0.000673995	1.07816	up	2.8037	0.000995527	1.09668	up	2.17817	0.000137222	1.07627	up	0.577446	0.00752186	1.17458	up	1.79755	0.00375646	1.1621	up	1.17203	0.00173646	1.09994	up	1.22011	0.00346218	1.15939	up	0.594579
NEG_t790	15-tricosenoic acid	6217.48	5579.52	5686.69	3626.34	3272.47	3523.81	3236.32	3233.5	3187.96	2240.88	2376.74	2186.44	2201.73	2236.61	2108.41	-0.746291	0.00169607	1.10356	down	-0.856246	0.00543194	1.08851	down	-1.36154	0.00163316	1.09856	down	-1.41716	0.00216313	1.07935	down	-0.109955	0.133222	0.946694	unchanged	-0.615253	0.00187137	1.15209	down	-0.67087	0.00301057	1.09669	down	-0.505298	0.00200156	1.17159	down	-0.560915
POS_t1357	16,17-Didehydroloesenerin-18-ol	23525.6	23983.9	23976.4	16302.9	15546.4	16202	13069.9	13213	12230.4	19936.8	20330.3	19326.2	13599.5	13472	13180	-0.573082	3.96561e-05	1.1204	down	-0.892303	8.0657e-05	1.09883	down	-0.26251	0.0012235	1.09094	down	-0.828617	1.15556e-06	1.08512	down	-0.319222	0.00155606	1.19743	down	0.310572	0.000634965	1.15259	up	-0.255535	0.0022547	1.09013	down	0.629794	7.84352e-05	1.17198	up	0.0636866
POS_t805	16,17-Didehydrorifamycin G	1213.23	1048.91	1227.81	2636	2509.04	2886.63	3159.67	2837.63	2842.71	12902	11770.4	11216.4	15800.5	17843.2	18214.6	1.2025	0.00121214	1.10833	up	1.34084	0.000597481	1.09097	up	3.36226	0.00187277	1.10115	up	3.8933	0.00205337	1.08118	up	0.138347	0.154763	0.812278	unchanged	2.15976	0.00191305	1.16746	up	2.6908	0.00219799	1.10705	up	2.02142	0.00210177	1.17307	up	2.55245
NEG_t858	16¦Â-Hydroxy Furazabol	5593.13	4390.68	3808.86	3181.98	2377.43	2151.28	2312.19	2148.47	1760.69	2599.81	2261.86	2401.27	2750.35	2834.94	3218.28	-0.838971	0.0400057	0.961862	unchanged	-1.1486	0.0315171	1.0092	down	-0.925278	0.0493437	0.992579	unchanged	-0.647741	0.0778645	0.908346	unchanged	-0.309632	0.25374	0.709097	unchanged	-0.0863064	0.686963	0.260903	unchanged	0.19123	0.372367	0.52041	unchanged	0.223325	0.158428	0.794627	unchanged	0.500862
NEG_t428	16alpha-hydroxy-5,6-dehydroasclepin	42218.3	42828.2	42460.8	28093.4	26927.8	28854.4	20825	21274.2	21761.6	18930.5	19094.9	19374.6	20654.7	21090	20589	-0.604258	0.00060439	1.11965	down	-0.997578	1.81632e-06	1.10045	down	-1.15146	1.57919e-07	1.10565	down	-1.0325	1.0311e-07	1.08563	down	-0.39332	0.00206184	1.21165	down	-0.5472	0.00272201	1.16458	down	-0.42824	0.00367517	1.09867	down	-0.15388	0.00641742	1.13716	down	-0.0349196
POS_t1059	16alpha-hydroxy-5,6-dehydrocalotropin	3035.82	2445.78	2673.65	3442.11	3244.35	3175.51	3825.45	3687.37	3515.73	3396.82	3550.03	3690.66	2338.53	2370.54	1872.99	0.274147	0.0620636	0.934931	unchanged	0.435443	0.0157208	1.0206	up	0.383361	0.0241509	1.00351	up	-0.309189	0.0900368	0.808147	unchanged	0.161296	0.032288	1.04877	up	0.109214	0.0910527	0.872163	unchanged	-0.583336	0.00950835	1.05744	down	-0.0520823	0.350541	0.551421	unchanged	-0.744632
NEG_t1126	16beta-O-acetyl-scillirubroside	41693.1	41528.6	42628.2	26254.5	26021.6	25759.8	18437.2	19261.6	18808	24341.4	23990.1	24472.4	27501.5	28638.2	27032.6	-0.689494	7.07458e-05	1.12208	down	-1.15521	2.27628e-06	1.10024	down	-0.789616	5.22049e-05	1.10487	down	-0.597528	3.79207e-05	1.08221	down	-0.465713	6.76412e-05	1.22886	down	-0.100122	0.001006	1.14393	down	0.0919662	0.059277	0.962242	unchanged	0.365591	0.00016356	1.17431	up	0.557679
POS_q7	16-Dehydroprogesterone	1.71134e+06	1812703	1.78429e+06	2.79835e+06	2.54708e+06	2.89641e+06	2.68129e+06	2.77103e+06	3.08158e+06	1952738	2.11614e+06	2.12212e+06	1.93401e+06	1.51005e+06	1.96051e+06	0.634709	0.00725258	1.09671	up	0.684948	0.00918029	1.07235	up	0.221916	0.017505	1.01611	up	0.0259222	0.848113	0.116191	unchanged	0.0502383	0.575946	0.35903	unchanged	-0.412794	0.0097238	1.11021	down	-0.608787	0.00815549	1.04076	down	-0.463032	0.0119735	1.11707	down	-0.659025
NEG_t568	16H-14a,17-Metheno-14aH-benzo[e]naphtho[2,1-k][1,4]dioxacyclotridecin-12-carboxylicacid, 4-[[6-deoxy-3-O-(2,6-dideoxy-4-O-methyl-b-D-ribo-hexopyranosyl)-4-O-(2-methoxy-6-methylbenzoyl)-b-D-allopyranosyl]oxy]-13-ethyl-1,2,3,4,4a,6a,7,8,9,10,10a,13,14,19,19a,19b-hexadecahydro-3,20-dihydroxy-6,10a,19a-trimethyl-16,19-dioxo-,(3S,4R,4aS,6aS,10aR,13R,14aS,19aS,19bR)- (9CI)	126497	132419	123292	204776	212963	188868	207542	193268	179438	537352	550926	536922	1.24736e+06	1.25487e+06	1.2833e+06	0.666402	0.00416747	1.10101	up	0.602308	0.00912388	1.06585	up	2.08819	2.24352e-06	1.10548	up	3.30806	3.87839e-05	1.08567	up	-0.0640941	0.460951	0.465658	unchanged	1.42178	1.02543e-05	1.17298	up	2.64166	9.53419e-07	1.11267	up	1.48588	2.70814e-05	1.17878	up	2.70575
POS_t1209	16-Hydroxylanosta-7,24-dien-3-one (Kulinone)	11744.7	12051.2	11143.4	10117.4	8605.79	8919.97	15731	15585.8	15940.5	33621.3	31087.8	32292.6	26239.1	25389.6	25344	-0.33793	0.0169979	1.0291	down	0.435689	0.0015548	1.09044	up	1.47316	0.000373271	1.10273	up	1.1395	4.05467e-06	1.08417	up	0.77362	0.00350109	1.21986	up	1.81109	4.82307e-05	1.17116	up	1.47743	3.14767e-05	1.11057	up	1.03747	0.00163092	1.17582	up	0.703807
NEG_t764	16-Pentacosenoic acid, (Z)-	31304.1	29943.2	29049.5	25455.1	22455.1	23175.6	20657.8	19794.8	19906.8	26180.6	26194.1	26366.4	38422.1	38966.4	39023.7	-0.345112	0.00604415	1.06063	down	-0.581098	0.00141568	1.09001	down	-0.197555	0.0269254	1.0464	down	0.366497	0.00325186	1.07276	up	-0.235986	0.0485617	1.09	down	0.147557	0.105329	0.957446	unchanged	0.711609	0.00254426	1.10477	up	0.383543	0.0012782	1.17567	up	0.947595
NEG_t636	17-(Furan-3-yl)-7-hydroxy-4,4,8-trimethylandrosta-1,14-diene-3,16-dione (Nimbocinol)	10727.6	8882.64	9486.25	3530.47	3453.52	3314.12	3243.02	3150.14	2759.74	2046.96	1810.46	2708.95	2167.99	1730.9	3597.17	-1.49847	0.00683083	1.10656	down	-1.66855	0.00418786	1.0855	down	-2.14768	0.00127984	1.0917	down	-1.95664	0.000780551	1.06111	down	-0.17008	0.107801	0.941948	unchanged	-0.649213	0.0376823	1.07334	down	-0.458175	0.238264	0.70756	unchanged	-0.479133	0.0646042	0.961657	unchanged	-0.288095
POS_t860	17,20,23-Hexacosatrienoic acid, (Z,Z,Z)-	142304	125644	121608	126889	115889	113669	125243	142757	135531	127118	137977	140564	137812	185365	179866	-0.128138	0.228576	0.663467	unchanged	0.0508527	0.598247	0.303551	unchanged	0.0584366	0.522668	0.370236	unchanged	0.368855	0.113087	0.822563	unchanged	0.178991	0.0767718	0.947839	unchanged	0.186574	0.047502	0.958697	unchanged	0.496993	0.0739031	0.938688	unchanged	0.00758386	0.919127	0.0637729	unchanged	0.318003
POS_t1316	17a,20R-dihydroxy-3,3-dimethoxypregnan-16-one	13334.6	13646	13330.9	13178.6	13345.8	13021.2	19396.8	19432.2	18915.1	31090.6	30184.4	30183.4	33958.7	34644.3	33541	-0.0276741	0.143785	0.755969	unchanged	0.518483	3.54806e-05	1.09845	up	1.18192	7.60488e-05	1.10507	up	1.34134	6.53268e-05	1.0853	up	0.546157	4.72963e-05	1.2301	up	1.2096	9.53455e-05	1.17365	up	1.36902	8.10755e-05	1.11244	up	0.663442	4.74722e-05	1.17825	up	0.822859
NEG_t586	17-acetoxy-grindelane methyl ester	3212.17	3136.67	2897.56	2519.79	2434.2	2206.65	1709.33	1763.52	1620.66	3288.77	3243.73	3026.75	1702.83	1745.42	1884.78	-0.368803	0.00642049	1.04901	down	-0.860233	0.00140837	1.08884	down	0.0480053	0.450934	0.42677	unchanged	-0.793936	0.000922358	1.07088	down	-0.49143	0.00861022	1.18156	down	0.416808	0.00315389	1.12199	up	-0.425133	0.00906817	1.04862	down	0.908238	0.000505766	1.17174	up	0.0662968
NEG_t195	17alpha-Thevebioside	1944.24	1896.72	1851.59	709.483	764.516	681.575	370.544	430.147	401.697	968.3	1059.77	1065.03	1094.28	919.765	958.72	-1.401	5.74334e-06	1.12119	down	-2.24317	6.35374e-06	1.09997	down	-0.880021	3.69047e-05	1.10087	down	-0.937268	0.000652716	1.07672	down	-0.842169	0.000754886	1.21136	down	0.520982	0.00180507	1.13819	up	0.463734	0.021275	1.0234	up	1.36315	0.000327465	1.17292	up	1.3059
NEG_t1030	17-benzoyloxy-13-octanoyloxyingenol	69744	72057.4	73119	109202	101477	106028	141898	136203	135244	261067	257007	264690	542702	523185	564948	0.559346	0.00124625	1.11173	up	0.943544	0.000126341	1.0983	up	1.86478	1.02175e-05	1.10549	up	2.92374	0.000605467	1.08446	up	0.384199	0.000472219	1.21093	up	1.30543	1.01841e-06	1.17347	up	2.36439	0.000525278	1.11127	up	0.921231	2.32177e-06	1.17904	up	1.98019
POS_t541	17betaH-Strophanthosid	10.0189	10.0189	10.0189	10.0189	10.0189	10.0189	10.0189	10.0189	122.34	1408.69	1769.63	1733.67	7059.67	7896.37	8101.04	0	1	0	unchanged	2.24396	0.42265	0.492298	unchanged	7.35247	0.00493903	1.095	up	9.5833	0.00171779	1.08216	up	2.24396	0.42265	0.550986	unchanged	7.35247	0.00493903	1.16293	up	9.5833	0.00171779	1.10919	up	5.10851	0.00260154	1.1671	up	7.33934
POS_t723	17beta-Hydroxy-3beta-acetoxy-octanor-dammaran	19812.3	19949.8	21149.7	21454.3	20389.8	21402.6	22305.9	22256.5	21763.5	19330.4	20069.1	18521.8	19246.9	19441.6	19656.3	0.0542676	0.231415	0.650234	unchanged	0.12285	0.0366152	0.981473	unchanged	-0.072628	0.181375	0.695331	unchanged	-0.0621169	0.17453	0.756212	unchanged	0.0685828	0.0786851	0.983761	unchanged	-0.126896	0.0378741	0.990499	unchanged	-0.116385	0.0314826	1.01566	down	-0.195478	0.0148663	1.11696	down	-0.184967
NEG_t953	17beta-hydroxynimbocinol	198305	209208	217171	383140	428444	382977	393274	327620	376519	381431	311777	343086	161923	153566	176171	0.935283	0.00288313	1.10752	up	0.812909	0.010781	1.06567	up	0.730237	0.0156198	1.05798	up	-0.345465	0.00727175	1.01286	down	-0.122374	0.266528	0.673156	unchanged	-0.205046	0.109707	0.849386	unchanged	-1.28075	0.00121646	1.10213	down	-0.0826722	0.509608	0.401272	unchanged	-1.15837
NEG_t587	17-Carboxylic acid-(8betaH)-13,14,15,16-Tetranor-5-halimen-17-ol	3648.98	3216.69	3807.42	1614.49	1504.26	1688.93	1076.62	1127.17	1108.32	4651.56	4311.48	4841.16	3924.23	3789.02	4013.63	-1.15057	0.00477191	1.1038	down	-1.68816	0.00489399	1.08966	down	0.371128	0.0117384	1.00845	up	0.13584	0.175392	0.740843	unchanged	-0.537589	0.00775163	1.20293	down	1.52169	0.00105829	1.16748	up	1.28641	1.48216e-05	1.11004	up	2.05928	0.00180663	1.17583	up	1.824
POS_t1329	17-DMAG	121508	116898	120705	59264	61740.6	62680.4	52183.2	51214.5	51273.5	68184.3	66280.1	64093.3	69861.3	72352.1	72193	-0.967198	1.20015e-05	1.12129	down	-1.21523	0.000247046	1.09996	down	-0.854873	1.14179e-05	1.10322	down	-0.744083	5.72136e-05	1.0834	down	-0.24803	0.00675413	1.20358	down	0.112324	0.0346605	0.993927	unchanged	0.223114	0.00173089	1.07886	up	0.360354	0.00417928	1.16432	up	0.471144
POS_t90	17-epi-Azadiradione	71913.8	69565.2	69188.1	84309.7	82249.4	79524.9	85566.6	94698.9	87795.5	83091.1	84375.2	84210.2	62799.5	57322.3	53887.2	0.224186	0.00378991	1.08291	up	0.347596	0.0137345	1.05428	up	0.256605	0.000927984	1.09548	up	-0.275803	0.0321464	0.991291	unchanged	0.12341	0.0989767	0.94353	unchanged	0.0324192	0.309425	0.637026	unchanged	-0.499989	0.00359242	1.08106	down	-0.0909911	0.182971	0.82762	unchanged	-0.6234
POS_t1312	17-HDoHE	3496.65	3555.46	3559.81	2146.78	2275.85	2387.02	1817.73	2198.35	2148.74	2201.75	2736.63	2181.9	2799.34	2343.21	2296.16	-0.640034	0.00154765	1.11605	down	-0.783558	0.00534194	1.08653	down	-0.575678	0.0223738	1.05504	down	-0.512561	0.0208447	1.03839	down	-0.143523	0.211701	0.756726	unchanged	0.0643563	0.63697	0.302194	unchanged	0.127473	0.324267	0.572459	unchanged	0.20788	0.227549	0.697444	unchanged	0.270996
POS_t789	17-Hydroxy-cis-9-octadecensaeure	1530.33	1563.94	1531.87	2680.47	2378.91	2606.66	2251.16	2350.37	1806.45	2931.38	2975.78	3004.23	2327.27	2592.71	2518.42	0.728669	0.00725822	1.10545	up	0.470057	0.0703419	0.958842	unchanged	0.945837	1.03561e-05	1.10523	up	0.685181	0.00624181	1.07047	up	-0.258612	0.11232	0.912613	unchanged	0.217168	0.0386511	1.07138	up	-0.043488	0.563256	0.33461	unchanged	0.47578	0.0360794	1.09442	up	0.215124
NEG_t926	17-OCTADECYNOIC ACID	84803.3	79056	90908.5	120248	158791	197054	219717	254041	334685	353063	368308	366346	344224	342788	350838	0.902059	0.0764023	0.959761	unchanged	1.66596	0.0313546	1.03215	up	2.09405	3.49803e-06	1.10486	up	2.02634	1.21949e-06	1.08532	up	0.763903	0.0622203	0.993585	unchanged	1.19199	0.00913452	1.14644	up	1.12428	0.0129033	1.08271	up	0.428085	0.109191	0.949358	unchanged	0.360381
NEG_t592	17-oxo-3-benzoylbuxadine	4.99704e+06	4.95926e+06	4.87039e+06	5.25271e+06	5.02261e+06	5.13051e+06	5.0064e+06	4.79141e+06	4.85383e+06	6.69858e+06	6.59006e+06	6.82737e+06	7.76741e+06	7.58566e+06	8.17965e+06	0.0552798	0.0813141	0.88106	unchanged	-0.0171351	0.484505	0.403497	unchanged	0.440148	0.000153397	1.10153	up	0.666472	0.0025969	1.07765	up	-0.0724149	0.0526677	0.993989	unchanged	0.384868	8.07284e-05	1.16583	up	0.611192	0.00160703	1.10245	up	0.457283	4.29287e-05	1.17429	up	0.683607
NEG_t624	18-(butan-2-yl)-24-(1-hydroxyethyl)-9-(hydroxymethyl)-3,4,13,16,19,25-hexamethyl-12,21-bis(2-methylpropyl)-6,15,27-tri(propan-2-yl)-1,7-dioxa-4,10,13,16,19,22,25-heptaazacycloheptacosane-2,5,8,11,14,17,20,23,26-nonone	61986.9	64489.7	72466.1	261563	276896	281642	274785	288528	285375	167674	176086	176912	269507	264808	269860	2.04345	7.64412e-05	1.12086	up	2.09288	4.11263e-06	1.09968	up	1.38802	1.63107e-05	1.10227	up	2.01516	1.23448e-05	1.08521	up	0.049434	0.272689	0.670707	unchanged	-0.655426	0.000802483	1.16385	down	-0.0282907	0.476732	0.433613	unchanged	-0.70486	6.16853e-05	1.17539	down	-0.0777247
POS_t367	18,30-Tetratriacontadiene-2,4,12,33-tetrayne-1,6,32-triol(9CI)	34036.8	32797	31586.1	27817.1	28167.8	26309.3	28473.4	28814.1	27968	31907.3	30852	34016.1	33065.6	34009	33587.6	-0.25816	0.00469451	1.06413	down	-0.207157	0.0165767	1.04193	down	-0.0243092	0.665089	0.252387	unchanged	0.0324995	0.407435	0.480018	unchanged	0.0510032	0.219267	0.766994	unchanged	0.233851	0.0173245	1.07016	up	0.29066	0.0028006	1.09001	up	0.182848	0.0461066	1.05537	up	0.239656
POS_t954	18:2 Campesteryl ester	91713.6	82071.3	23725.8	19124.1	19110	61734	66398.4	64608.9	95042.3	78260.7	102610	71995.5	105245	112352	204939	-0.98239	0.281339	0.602971	unchanged	0.194708	0.71336	0.219096	unchanged	0.356441	0.489425	0.408617	unchanged	1.09714	0.134007	0.757663	unchanged	1.1771	0.0797537	0.951706	unchanged	1.33883	0.0482245	0.977086	unchanged	2.07953	0.0613854	0.931855	unchanged	0.161733	0.546432	0.369205	unchanged	0.902434
POS_t1046	18alpha,19beta-20(30)-taraxasten-3beta,21alpha-diol	28395.6	29222.5	29601	14916.7	13613.3	13321.3	12727.7	13127.1	13375.4	15220.4	14336.1	15627.2	14271.6	14459.7	15503.8	-1.05937	3.27169e-05	1.11971	down	-1.15268	3.13006e-05	1.09957	down	-0.948843	1.18809e-05	1.1028	down	-0.979453	1.10847e-05	1.08301	down	-0.0933109	0.209533	0.788163	unchanged	0.110526	0.152578	0.782747	unchanged	0.0799153	0.274543	0.598786	unchanged	0.203837	0.0196471	1.08506	up	0.173226
POS_t1635	18-epi-latrunculol A	37721.2	37983.2	36885.2	18695.7	17527.5	18019.9	14684.5	14467.9	14767.8	16951.2	16454.7	16883.5	17710.6	16969.9	18366.8	-1.05356	2.11188e-06	1.12197	down	-1.35812	8.12109e-05	1.10047	down	-1.16275	1.98552e-05	1.10516	down	-1.08572	4.16491e-06	1.08439	down	-0.304554	0.00652981	1.2078	down	-0.109185	0.0427032	1.02239	down	-0.0321598	0.492523	0.393901	unchanged	0.195369	0.000959293	1.16401	up	0.272394
NEG_t1318	18H-16a,19-Metheno-16aH-benzo[e]naphtho[2,1-m][1,4]dioxacyclopentadecin-14-carboxylicacid, 4-[[(2x)-4-O-[3-O-(3-chloro-6-hydroxy-2-methylbenzoyl)-2,6-dideoxy-b-D-arabino-hexopyranosyl]-6-deoxy-b-D-arabino-hexopyranosyl]oxy]-1,2,3,4,4a,6a,7,8,9,10,12a,15,16,21,21a,21b-hexadecahydro-22-hydroxy-15,21a-dimethyl-18,21-dioxo-,(4S,4aS,6aR,11E,12aR,15R,16aS,21aR,21bR)- (9CI)	155162	155630	148545	122502	126152	128195	124004	127763	129548	106028	104467	112057	109023	107089	106411	-0.285566	0.000967184	1.10024	down	-0.268571	0.0012026	1.07611	down	-0.510022	0.000150606	1.09474	down	-0.510154	0.00100431	1.07984	down	0.016995	0.558142	0.374621	unchanged	-0.224456	0.00434163	1.12013	down	-0.224588	0.00278936	1.09071	down	-0.241451	0.00336225	1.13398	down	-0.241583
POS_t667	18H-16a,19-Metheno-16aH-benzo[e]naphtho[2,1-m][1,4]dioxacyclopentadecin-14-carboxylicacid, 4-[[4-O-[3-O-(3-chloro-6-hydroxy-2-methylbenzoyl)-2,6-dideoxy-b-D-arabino-hexopyranosyl]-2,6-dideoxy-b-D-arabino-hexopyranosyl]oxy]-1,2,3,4,4a,6a,7,8,9,10,12a,15,16,21,21a,21b-hexadecahydro-22-hydroxy-15,21a-dimethyl-18,21-dioxo-,(4S,4aS,6aR,11E,12aR,15R,16aS,21aR,21bR)- (9CI)	98213.9	97977.1	99477	87473.2	85361.8	85977.4	95329.2	93640.6	94590.6	85272.1	85750.7	86937.1	157000	160589	161736	-0.192072	0.000161561	1.11433	down	-0.060322	0.00396198	1.0441	down	-0.196831	5.16498e-05	1.09944	down	0.697026	0.00017002	1.08458	up	0.13175	0.00065249	1.21024	up	-0.00475913	0.74093	0.205721	unchanged	0.889097	4.47639e-05	1.11201	up	-0.136509	0.000253737	1.16508	down	0.757348
NEG_t872	18-hydroxy-3-O-beta-D-glucopyranosyl helioscopinolide A	62453.1	68033.9	59716.9	79881.2	78644.9	69027.2	84708.6	78789.2	73092.9	44711.1	46958.2	43686.9	18612.7	20540	19754.1	0.258658	0.0473759	0.930158	unchanged	0.314847	0.0238747	0.969978	unchanged	-0.490785	0.00947483	1.06273	down	-1.69104	0.00207897	1.07882	down	0.0561889	0.564121	0.369252	unchanged	-0.749443	0.00827785	1.14411	down	-1.9497	0.00303441	1.1046	down	-0.805632	0.00624364	1.15603	down	-2.00589
NEG_t956	18-Hydroxyelaidic acid	10799.3	10639.3	11421	10352.2	11011.3	10984.3	10132.5	10412	10480.9	10909.9	11107.3	11655	16875.1	16478.9	18124.4	-0.022647	0.623795	0.288218	unchanged	-0.0828672	0.108408	0.837112	unchanged	0.0352407	0.453448	0.42388	unchanged	0.647651	0.00180445	1.06921	up	-0.0602202	0.166251	0.8332	unchanged	0.0578877	0.227482	0.68148	unchanged	0.670298	0.00202497	1.09735	up	0.118108	0.0403059	1.03001	up	0.730518
POS_t747	18-Nor-isopimaradien-4alpha-ol	1041.84	1155.64	1010.79	7004.89	6973.76	6908.3	18444.4	18068.2	18046.8	9927.81	9681.83	9979.15	6110.17	6222.63	6160.5	2.70273	3.14824e-07	1.12312	up	4.08796	9.63484e-06	1.10082	up	3.20518	5.33993e-06	1.10555	up	2.52713	2.41287e-07	1.08564	up	1.38523	6.69642e-05	1.23219	up	0.502449	0.000391266	1.17186	up	-0.175599	5.75738e-05	1.10654	down	-0.882778	2.44747e-06	1.17962	down	-1.56083
POS_t987	18-Norlabda-8(17),13-dien-4alpha,15-diol	1458	1256.8	1429.91	2067.16	2019.89	2219.91	2576.49	2436.7	2513.53	2354.61	2174.41	2738.4	2550.69	2363.34	2582.36	0.605673	0.00117687	1.09182	up	0.860749	0.000305374	1.0914	up	0.810171	0.0152223	1.0465	up	0.854924	0.000284807	1.07118	up	0.255076	0.00740953	1.16068	up	0.204498	0.185387	0.788011	unchanged	0.249251	0.0125865	1.01119	up	-0.0505782	0.658986	0.28896	unchanged	-0.00582529
NEG_t861	18-Norpregn-4-ene-3,20-dione,13-(2-propen-1-yl)-	4.48627e+06	4.48382e+06	4.47314e+06	1.68458e+06	1.34117e+06	1.25622e+06	1.52052e+06	1.37231e+06	1.43553e+06	1.26618e+06	1.08838e+06	1.15655e+06	4.28616e+06	4.63026e+06	4.42226e+06	-1.65053	0.00181815	1.11919	down	-1.63499	0.000177461	1.10052	down	-1.93688	0.000226117	1.1053	down	-0.0112631	0.760952	0.186173	unchanged	0.0155474	0.919267	0.0688775	unchanged	-0.286347	0.179081	0.791712	unchanged	1.63927	8.43438e-05	1.10643	up	-0.301895	0.016563	1.05838	down	1.62372
POS_t1017	18-phenylabieta-8,11,13-trien-18-ol	3184.43	3315.04	3136.65	4378.38	3572.62	3762.19	4488.31	4184.74	4393.52	3296.17	3421.17	3406.56	3086.42	2757.62	3051.55	0.28161	0.0982143	0.911875	unchanged	0.439356	0.00111085	1.08307	up	0.0712416	0.0757488	0.856812	unchanged	-0.115361	0.126288	0.787708	unchanged	0.157746	0.196772	0.808925	unchanged	-0.210369	0.158151	0.859978	unchanged	-0.396971	0.044761	0.969657	unchanged	-0.368114	0.00305896	1.15758	down	-0.554717
NEG_t420	19,20-dehydroedulirin A	26219.6	27135.9	25791.7	27596.2	26747.8	26624.4	30439.6	32130	31779.2	30838.5	30482.8	31036.4	50281.2	49553.4	49832.1	0.0328208	0.295877	0.582439	unchanged	0.253468	0.00188707	1.06642	up	0.222693	0.00329749	1.0855	up	0.919144	1.29388e-05	1.08509	up	0.220648	0.00377742	1.19032	up	0.189872	0.00151751	1.1554	up	0.886324	1.58787e-06	1.11242	up	-0.0307754	0.326072	0.618236	unchanged	0.665676
POS_t1076	19,30-Tetratriacontadiene-2,4,6,17,33-pentayne-1,32-diol, (19Z,30E,32R)-	21647.9	19319.6	19911.9	14938.6	14771.4	19310.4	13585.9	12997.3	14018.8	13909	9821.52	9238.64	6149.95	3550.85	5475.5	-0.312573	0.0999831	0.863998	unchanged	-0.584405	0.00448645	1.07423	down	-0.88484	0.0120688	1.04383	down	-2.00414	0.000139345	1.07579	down	-0.271832	0.195822	0.837383	unchanged	-0.572267	0.0626195	0.925491	unchanged	-1.69156	0.0065635	1.06681	down	-0.300435	0.222267	0.763842	unchanged	-1.41973
NEG_t1023	19-[(1'S,4'R)-4'-hydroxy-1'-methoxy-2'-oxopentyl]-4,5-dihydrogeldanamycin	1382.43	1104.97	1171.66	1190.23	828.873	609.608	1569.22	1331.14	1217.94	9568.28	8796.63	7799.38	8230.69	8335.25	7256.19	-0.477116	0.168949	0.75582	unchanged	0.170575	0.316712	0.548936	unchanged	2.83805	0.0038332	1.09542	up	2.70276	0.00161702	1.07993	up	0.64769	0.079588	0.962764	unchanged	3.31517	0.00200493	1.16348	up	3.17987	0.000411429	1.10652	up	2.66748	0.00363395	1.16872	up	2.53218
[truncated: 3,547 more rows]
[truncated: 23 more columns]

## Sheet: Table S2
Table S2. List of core overlapped differential metabolites.
[truncated: 586 more rows]

[truncated: 6 more sheets: Table S3, Table S4, Table S5, Table S6, Table S7, Table S8]
